# Supplementary material for: Yield-Related QTL Clusters and the Potential Candidate Genes in Two Wheat DH Populations
Source: Int J Mol Sci. 2021 Nov 3;22(21):11934. doi: 10.3390/ijms222111934 (PMC8585063; doi:10.3390/ijms222111934)
Supplement: Supplementary file 1 [file ijms-22-11934-s001.zip]

Archive with 2 entries (2 files):
- BW SpB Supplimental Figures-20211102.pptx
- Tables for BW&SpB QTL-20211102.xlsx
