# Supplementary material for: Yield-Related QTL Clusters and the Potential Candidate Genes in Two Wheat DH Populations
Source: Int J Mol Sci. 2021 Nov 3;22(21):11934. doi: 10.3390/ijms222111934 (PMC8585063; doi:10.3390/ijms222111934)
Supplement: Supplementary file 1 [file ijms-22-11934-s001.zip › Tables for BW&SpB QTL-20211102.xlsx]

## Sheet: Parents and DH information
Supplementary Table S1
Phenotype distribution of parental lines and two DH lines.
Traits	Environment	Bethlehem		Westonia		BW DH lines				Spitfire		Bethlehem		SpB DH lines
		Mean±se	RepeatMean±se#	Mean±se	RepeatMean±se	Mean±sd	Range	CV (%)	H2	Mean±se	RepeatMean±se	Mean±se	RepeatMean±se	Mean±sd	Range	CV (%)	H2
Days to anthesis	Muresk M1	114±0	115±0.6	115±0	115±0	116.2±4	111 ̶̶ 131	3.4	0.95	119±0	117.7±0.9	115.5±0.5	115±0.6	116.7±2	110 ̶̶ 123	1.7	0.85
	Muresk M2	115±0		115±0		116.4±3.3	112 ̶̶ 126	2.8		118.5±0.5		116±0		116.3±2.2	110 ̶̶ 121	1.9
	Williams W1	115±1	115.8±0.5	118.5±0.5	117.4±0.5	117.3±2.7	113 ̶̶ 130	2.3		117.7±0.7	117±0.8	115±1	115.8±0.6	116.6±1.6	112 ̶̶ 122	1.4
	Williams W2	116.3±0.3		116.7±0.3		117.5±2.8	115 ̶̶ 135	2.4		116±1		116.3±0.3		116.7±1.6	113 ̶̶ 122	1.3
	Beverley B1	95.1±0	95.6±0.3 b	98.9±0	98.7±0.2 a	98±3.3	93.8 ̶̶ 108.3	3.4		95.4±0.4	95.8±0.3 b	94.7±0.2	95.2±0.3 b	96±1.9	93.1 ̶̶ 102.2	2
	Beverley B2	96.1±0		98.6±0.4		98±3.4	93.9 ̶̶ 108.8	3.4		96.1±0.2		95.7±0		96.8±2.1	93.1 ̶̶ 104.2	2.2
Zadok stages	Narrabri N1	60.7±0.7	60.7±0.7 ab	58.7±0.7	56.7±1.7 b	58.1±5.7	42 ̶̶ 69	9.8	0.95	56.7±1.7	58.7±0.7 ab	60.7±0.7	61.7±0.9 a	59.5±4	49 ̶̶ 69	6.6	0.94
	Narrabri N2	60.7±0.7		58.7±0.7		58.2±5.7	43 ̶̶ 69	9.8		56.7±1.7		60.7±0.7		59.9±5	47 ̶̶ 69	8.3
Grain yield (kg/hectare)	Muresk M1	-	967.5±303.9	-	645.2±487.2	474±198.1	88.2 ̶̶ 1103.1	41.8	0.64	1166.7±0	1477.9±229.4	388.9±0	1013.5±324.1	699.2±386.8	183.5 ̶̶ 1798.7	55.3	0.78
	Muresk M2	1260.1±142.6		1132.4±0		1260.8±319.9	519.2 ̶̶ 1912.9	25.4		1633.5±291.9		1325.9±150.1		1124±513.7	180.3 ̶̶ 2456.6	45.7
	Williams W1	2827.8±45.4	2577.1±104.8 b	3634.3±181.8	3390.1±115.7 a	3226.3±351.2	2382.6 ̶̶ 3917.3	10.9		3643±19.5	3675.5±20.6 a	2477.9±9.8	2497.4±12 b	2827.8±580.8	1095 ̶̶ 3806.8	20.5
	Williams W2	2410±64.3		3227.2±133.8		2841.6±349	2061.3 ̶̶ 3625.7	12.3		3708.1±6.5		2516.9±3.3		2837.1±576.8	984.5 ̶̶ 3771.1	20.3
	Narrabri N1	3954.1±0	3896.3±57.9 b	4141.2±0	4083.3±57.9 a	3763.8±217.5	3303.4 ̶̶ 4310.8	5.8		3625.5±0	3625.5±0 c	3745.2±0	3745.2±0 bc	3543.9±230.2	2826.5 ̶̶ 4136.4	6.5
	Narrabri N2	3867.3±86.8		4054.4±86.8		3759.1±256.7	3205.6 ̶̶ 4310.8	6.8		3625.5±0		3745.2±0		3521.8±272.3	2343.2 ̶̶ 4052	7.7
	Beverley B1	2000.7±116.9	1985.1±86.5	2127.7±87.7	2223.8±75.8	1966.4±192.5	1484.4 ̶̶ 2419.4	9.8		1782.3±120.5	2081.5±186.7	1672.4±20.6	2027.4±222.1	1708.4±305.3	994.4 ̶̶ 2400.6	17.9
	Beverley B2	1969.5±175.3		2320±91.1		2125.4±213.7	1609.3 ̶̶ 2500.9	10.1		2380.6±125.3		2382.4±208.7		2208.2±300.8	1435.6 ̶̶ 2785.6	13.6
Thousand grain weight (g)	Muresk M1	-	-	-	50.1±0	47.5±5.6	38.2 ̶̶ 60.4	11.7	0.9	-	49.4±0	48.4±0	48.4±0	47.3±4.1	37 ̶̶ 56.2	8.6	0.91
	Muresk M2	-		50.1±0		48.7±5.9	32.6 ̶̶ 62.2	12.1		49.4±0		48.4±0		47.5±4.3	36.2 ̶̶ 59.4	9.1
	Williams W1	46.7±0.8	47.2±0.4 ab	47.9±0	48.6±0.7 a	46.6±3.3	40.8 ̶̶ 54.7	7		45.7±0	45.7±0 b	47.9±0	47.9±0 a	46.5±3.9	38.6 ̶̶ 59.3	8.4
	Williams W2	47.6±0.4		49.3±0		47.1±3.4	40.5 ̶̶ 56.5	7.2		45.7±0		47.9±0		46.6±3.9	37.1 ̶̶ 58.6	8.3
	Narrabri N1	46±0	44.0±1	40.4±0	41.6±0.7	43.1±3.4	36.4 ̶̶ 50.4	8		43.6±0	43.6±0	43.7±0	43.7±0	44.1±2.7	37.2 ̶̶ 50.2	6.2
	Narrabri N2	43±0.2		42.3±0.5		43.5±3.9	36.3 ̶̶ 51.4	8.9		43.6±0		43.7±0		43.6±3	37 ̶̶ 49.8	7
	Beverley B1	41.1±0	40.7±2.3	38.4±0	34.9±2	40.2±3.7	32.3 ̶̶ 49.2	9.1		39±1.1	38.6±0.9	41±1.9	39.4±1.3	40.1±3.9	31.4 ̶̶ 51.2	9.7
	Beverley B2	40.2±5.7		31.4±0.4		34.6±5.7	23.4 ̶̶ 49.4	16.4		38.2±1.9		37.7±1.3		39±4	30.1 ̶̶ 50.9	10.2
Grain protein content (%)	Muresk M1	14.2±0	14.2±0	13.6±0	13.6±0	13.7±0.7	10.9 ̶̶ 14.9	5.4	0.76	13.6±0	13.6±0	-	14.2±0	14.3±1.1	10.3 ̶̶ 17.3	7.8	0.66
	Muresk M2	14.2±0		13.6±0		13.1±0.7	10.1 ̶̶ 14.3	5.7		13.6±0		14.2±0		14.4±1.3	11.3 ̶̶ 18.9	9.2
	Williams W1	11.7±0	11.8±0.1	11.1±0.1	11.4±0.1	11±0.8	9.3 ̶̶ 12.5	7.2		11.3±0	11.3±0	11.5±0	11.5±0	12.2±1.3	10.2 ̶̶ 15.7	10.3
	Williams W2	11.9±0.2		11.5±0.1		11.4±0.8	9.7 ̶̶ 12.9	7.3		11.3±0		-		12.3±1.4	10.2 ̶̶ 16.4	11.5
	Narrabri N1	13.5±0	13.9±0.3 b	14.1±0	14.1±0 ab	13.7±0.5	12.6 ̶̶ 14.6	3.4		14.8±0	14.8±0 a	14.6±0	14.6±0 ab	15±0.8	13.5 ̶̶ 16.6	5.1
	Narrabri N2	14.2±0.5		14.1±0		14±0.5	13 ̶̶ 15.1	3.7		14.8±0		14.6±0		15±0.8	13.6 ̶̶ 16.7	5.4
	Beverley B1	13.8±0.6	13.7±0.4	13.1±0.2	12.9±0.1	13.6±0.7	12.1 ̶̶ 14.8	4.8		13.5±0.4	13.3±0.2	14±1.1	13.3±0.6	14.2±1	12.2 ̶̶ 16.2	6.8
	Beverley B2	13.5±0.8		12.8±0.1		13.4±0.8	11.7 ̶̶ 15.5	5.8		13.2±0.4		12.7±0.5		13.6±1	10.9 ̶̶ 15.7	7.4
Protein yield (kg/hectare)	Muresk M1	-	172±7.9	-	167.6±60.7	110.9±33.1	47.5 ̶̶ 185.5	29.9	0.7	-	200.6±31.1	-	188.5±21.3	137.1±37.3	36.9 ̶̶ 233.3	27.2	0.63
	Muresk M2	172±7.9		228.3±0		192.3±40	124.9 ̶̶ 274.5	20.8		221.7±39.6		188.5±21.3		191±40.2	92.5 ̶̶ 277.7	21
	Williams W1	317.1±1.3	304.4±5.9	397±3.1	390.4±3.1	347.6±32.6	275.7 ̶̶ 421.6	9.4		410.2±0	415.3±5.2	283.8±0	283.8±0	364.8±63	207 ̶̶ 534.2	17.3
	Williams W2	296±5.1		386.1±2.2		335.4±34.1	243.6 ̶̶ 397.7	10.2		420.5±0		-		352.9±66.9	175.9 ̶̶ 479.5	19
	Narrabri N1	533.8±0	542.5±5.5 b	582.7±0	574.5±8.1 a	514.3±26	456 ̶̶ 588.4	5.1		535.1±0	535.1±0 b	547.6±0	547.6±0 b	531.9±44.7	404.8 ̶̶ 627.2	8.4
	Narrabri N2	546.8±5.9		570.5±12.2		530.4±31.7	460.5 ̶̶ 596.2	6		535.1±0		547.6±0		528.8±46.6	375.6 ̶̶ 614.3	8.8
	Beverley B1	275.4±3.2	270.2±4.6	277.8±6.8	287.6±7.4	266.5±20	211.6 ̶̶ 311.2	7.5		239.9±9	276.4±21.6	233.3±16.2	267.6±21.8	241.3±38.2	145.3 ̶̶ 318.1	15.8
	Beverley B2	264.9±7.8		297.3±9.5		284.2±20.1	239.9 ̶̶ 324.3	7.1		312.9±7.9		301.9±15.1		297.7±27.1	217.8 ̶̶ 367.6	9.1
Nitrogen use efficiency (kg/kgN)	Muresk M1	-	2±0.1	-	1.9±0.7	1.3±0.4	0.5 ̶̶ 2.1	29.9	0.68	-	2.2±0.4	-	2.1±0.2	1.6±0.4	0.4 ̶̶ 2.6	27.2	0.65
	Muresk M2	2±0.1		2.6±0		2.2±0.5	1.4 ̶̶ 3.1	20.8		2.5±0.5		2.1±0.2		2.2±0.5	1 ̶̶ 3.2	21
	Williams W1	3.4±0	3.3±0.1	4.3±0	4.2±0	3.7±0.4	3 ̶̶ 4.5	9.4		4.4±0	4.5±0.1	3.0±0	3.0±0	3.9±0.7	2.2 ̶̶ 5.7	17.3
	Williams W2	3.2±0.1		4.1±0		3.6±0.4	2.6 ̶̶ 4.3	10.2		4.5±0		-		3.8±0.7	1.9 ̶̶ 5.2	19
	Narrabri N1	5.3±0	5.4±0.1 b	5.8±0	5.7±0.1 a	5.1±0.3	4.6 ̶̶ 5.9	5.1		5.4±0	5.4±0 b	5.5±0	5.5±0 b	5.3±0.4	4 ̶̶ 6.3	8.4
	Narrabri N2	5.5±0.1		5.7±0.1		5.3±0.3	4.6 ̶̶ 6	6		5.4±0		5.5±0		5.3±0.5	3.8 ̶̶ 6.1	8.8
	Beverley B1	1.7±0	1.7±0	1.7±0	1.8±0	1.7±0.1	1.3 ̶̶ 1.9	7.5		1.5±0.1	1.7±0.1	1.4±0.1	1.7±0.1	1.5±0.2	0.9 ̶̶ 2	15.8
	Beverley B2	1.6±0		1.8±0.1		1.8±0.1	1.5 ̶̶ 2	7.1		1.9±0		1.9±0.1		1.8±0.2	1.4 ̶̶ 2.3	9.1
Biomass (g/m2)	Muresk M1	-	426.2±123	-	395.7±190.3	235±61.7	87.2 ̶̶ 374.9	26.3	0.35	324.9±0	457.2±90.1	212.5±0	397.2±108	309.9±94.2	137.2 ̶̶ 522.4	30.4	0.6
	Muresk M2	549.1±9.9		586±0		516.3±110.1	279.7 ̶̶ 663	21.3		523.4±106		489.6±97		436.2±98.9	255.7 ̶̶ 655.2	22.7
	Williams W1	655.4±33.8	663.8±17 b	859.2±102.3	832.2±36.5 a	760.2±97.4	598.5 ̶̶ 1010	12.8		846.8±15.3	846.8±8.9 a	683.5±15.3	683.5±8.9 b	724.6±78.4	385.6 ̶̶ 905.5	10.8
	Williams W2	669.5±23.4		814.1±23.3		750.1±84.4	500.8 ̶̶ 933.8	11.3		846.8±15.3		683.5±15.3		722.1±79.4	416.3 ̶̶ 874.8	11
Biomass per tiller (g)	Muresk M1	2.9±0	3.5±0.3	3.3±0	3.9±0.6	3.4±0.2	3 ̶̶ 4.1	7	0.87	3.4±0	4.0±0.5	3.1±0	4.0±0.5	3.6±0.5	2.9 ̶̶ 4.9	14.7	0.38
	Muresk M2	3.8±0		4.5±0		4.3±0.3	3.9 ̶̶ 5	6.1		4.4±0.7		4.4±0.4		4.1±0.9	2.9 ̶̶ 6	21.1
	Williams W1	4.6±0	4.4±0.1	4.6±0.1	4.4±0.1	4.8±0.3	4.2 ̶̶ 5.5	5.9		4.4±0.4	4.5±0.2	4.6±0.2	4.4±0.1	4.3±0.5	3.2 ̶̶ 5.7	12
	Williams W2	4.3±0		4.2±0.1		4.5±0.3	3.8 ̶̶ 5.3	6		4.5±0.1		4.2±0		4.4±0.8	3 ̶̶ 7	18
Grain weight (g/m2)	Muresk M1	-	96.8±24.3	-	122.9±44.5	78.2±28.3	28.8 ̶̶ 140.5	36.2	0.84	128.4±0	159.4±15.9	69.7±0	87.5±11.8	92.7±30.6	27.1 ̶̶ 205.2	33	0.75
	Muresk M2	120.9±5.6		167.4±0		141.2±36.8	70.4 ̶̶ 229.7	26		174.9±6.3		96.4±13.5		133.3±31.5	59.9 ̶̶ 244.9	23.6
	Williams W1	272.2±1.8	258.2±5.8 d	357.9±7.2	344.3±6.5 b	317.8±41	231.9 ̶̶ 404.6	12.9		393.2±0	393.2±0 a	287.3±0	287.3±0 c	298.9±70.6	91.9 ̶̶ 436.1	23.6
	Williams W2	248.9±2.1		335.2±4.3		295.8±39	204.4 ̶̶ 381.1	13.2		393.2±0		287.3±0		293±73	113.4 ̶̶ 408.5	24.9
Grain weight per plant (g)	Williams W1	5.2±0.1	4.8±0.2 c	6±0.2	5.5±0.2 bc	5.4±0.8	3.5 ̶̶ 7.3	15.2	0.97	7.3±0.5	7.2±0.3 a	6.9±1.3	6.3±0.6 ab	6±1.4	2.8 ̶̶ 10.2	23.3	0.77
	Williams W2	4.5±0.1		5.2±0.1		4.7±0.8	2.9 ̶̶ 6.2	16.2		7.2±0.5		5.8±0		6.3±1.4	3.4 ̶̶ 11.3	21.5
Grain weight per tiller (g)	Muresk M1	0.9±0	1.0±0	1±0	1.05±0	1.1±0.2	0.7 ̶̶ 1.8	18.6	0.87	1.7±0	1.7±0	1.1±0	1.2±0	1.2±0.2	0.7 ̶̶ 2	19.9	0.78
	Muresk M2	1.1±0		1.1±0		1.2±0.2	0.9 ̶̶ 1.9	16.8		1.7±0.1		1.2±0.1		1.2±0.2	0.6 ̶̶ 2	21.4
	Williams W1	1.9±0	1.7±0.1 b	2±0.1	1.8±0.1 ab	2±0.2	1.5 ̶̶ 2.4	10.6		2.1±0.2	2.1±0.1 a	1.9±0.1	1.8±0.1 ab	1.8±0.4	0.9 ̶̶ 2.6	20.6
	Williams W2	1.6±0		1.7±0		1.8±0.2	1.3 ̶̶ 2.2	11.3		2.1±0.1		1.7±0		1.8±0.5	0.8 ̶̶ 3.2	26.3
Grain number per spike	Muresk M1	-	-	-	-	23.4±10.4	7.6 ̶̶ 48	44.4	0.8	-	31.7±4.5	19.7±0	18.5±0.8	23±7.7	6.4 ̶̶ 46.8	33.6	0.74
	Muresk M2	-		-		25.7±8.3	14.2 ̶̶ 49.4	32.4		31.7±4.5		17.9±0.9		26.1±7.2	8.7 ̶̶ 40.6	27.5
	Williams W1	39.3±2.6	35.1±2	40.5±0	37.1±3.4	43.5±6.9	27.3 ̶̶ 54.7	15.8		46±4.2	45.6±2.5	38.1±2.2	37.3±1.5	37.7±8.9	16.5 ̶̶ 58.9	23.7
	Williams W2	32.3±1.3		33.8±0		37.2±6.4	22.8 ̶̶ 49.2	17.2		44.6±0		35.7±0		38±10.6	14.1 ̶̶ 62.4	27.9
Spikelet number per spike	Muresk M1	15.5±0	15.7±0.1 b	16.1±0	16.6±0.5 ab	15.4±1	12.9 ̶̶ 18.3	6.2	0.85	17.1±0	17.2±0.1 a	16.4±0	16.5±0.1 ab	17.3±1.4	14 ̶̶ 21.4	8.2	0.85
	Muresk M2	15.8±0		17.1±0		16.4±1	13.9 ̶̶ 18.6	6.1		17.3±0.2		16.6±0.2		17.2±1.8	13 ̶̶ 21.2	10.5
	Williams W1	17.8±0	17.6±0.1 d	18.6±0.1	18.5±0.1 b	19±1.2	16.6 ̶̶ 22.4	6.3		19.8±0	19.8±0 a	18±0	18.0±0 c	18±1	16 ̶̶ 20.1	5.3
	Williams W2	17.6±0		18.4±0		18.8±1.2	16.5 ̶̶ 22.1	6.4		19.8±0		18±0.1		17.9±0.9	15.8 ̶̶ 20	5.2
	Narrabri N1	-	-	-	-	18.5±1.6	15 ̶̶ 22.4	8.5		19.3±0	19.3±0	17.7±0	17.8±0.1	18.3±1	16.3 ̶̶ 21.2	5.5
	Narrabri N2	-		-		18.8±1.8	15 ̶̶ 23	9.6		19.3±0		17.9±0.2		18.3±1	16.4 ̶̶ 20.4	5.2
Keycard diameter (mm)	Muresk M1	2.1±0	2.1±0 a	2±0	2.1±0.1 a	2±0.1	1.9 ̶̶ 2.2	4.3	0.79	1.9±0	1.9±0 b	2.1±0	2.1±0 a	2±0.2	1.7 ̶̶ 2.5	8.5	0.75
	Muresk M2	2.2±0		2.1±0		2.1±0.1	2 ̶̶ 2.3	4.1		1.9±0		2.1±0		2±0.2	1.7 ̶̶ 2.4	8.3
	Williams W1	2.3±0	2.3±0 a	2.3±0	2.2±0 a	2.4±0.1	2.1 ̶̶ 2.5	3.1		2.1±0	2.1±0 b	2.3±0	2.3±0 a	2.2±0.4	1.7 ̶̶ 5.5	17.8
	Williams W2	2.3±0		2.2±0		2.3±0.1	2.1 ̶̶ 2.5	3.5		2.1±0		2.3±0		2.2±0.2	1.7 ̶̶ 2.6	7.5
	Narrabri N1	2.2±0	2.2±0 a	2.1±0	2.1±0 b	2.2±0.2	1.8 ̶̶ 2.5	7.6		2.1±0	2±0 b	2.2±0	2.2±0 a	2.1±0.1	1.9 ̶̶ 2.3	4.3
	Narrabri N2	2.2±0		2.1±0		2.1±0.1	1.8 ̶̶ 2.4	6.2		1.9±0		2.2±0		2±0.1	1.9 ̶̶ 2.2	3.8
Peduncle length (cm)	Muresk M1	33.7±0	34.9±0.6 a	29.3±0	30.2±0.9 b	31±2.1	25.6 ̶̶ 36.3	6.7	0.79	36.4±0	36.4±0 a	36.2±0	36.9±0.4 a	35.1±3.8	26.3 ̶̶ 43	10.9	0.74
	Muresk M2	35.5±0		31.1±0		34.3±2.4	30.2 ̶̶ 40.7	6.9		36.4±0		37.3±0		35.4±4.3	26.7 ̶̶ 45	12
	Williams W1	32.5±0.5	31.3±1.2	31.7±1.3	31.3±0.9	33.4±5	17.7 ̶̶ 47.3	14.9		32.8±0.2	32.7±0.1	31.9±0	32±0.2	33.9±2.5	29.4 ̶̶ 42.4	7.5
	Williams W2	30.6±1.9		31±1.4		33.4±4.5	24 ̶̶ 45.3	13.4		32.6±0.3		32.2±0.5		35.3±2.6	29 ̶̶ 45.6	7.4
Plant height (cm)	Muresk M1	72.8±0	81.3±4.5	65.5±0	71.2±5.7	73.6±4.3	64.2 ̶̶ 82.9	5.9	0.77	80.7±0	85.1±3.8	78.3±0	84.5±3.6	80.5±7.2	65 ̶̶ 93.3	9	0.87
	Muresk M2	85.6±2.7		76.9±0		82.7±5.4	69.9 ̶̶ 93.5	6.6		87.3±5.4		87.7±3.1		82.4±8.3	65.7 ̶̶ 104	10.1
	Williams W1	80±3	79.7±1.4 a	69±0.3	70.2±1.2 b	80.4±6.8	69.7 ̶̶ 97.7	8.5		80.6±0.1	80.9±0.2 a	79.1±0.1	79.4±0.2 a	81.7±5.6	69.1 ̶̶ 96.5	6.9
	Williams W2	79.6±1.9		71±1.9		79.5±6	67.3 ̶̶ 97	7.6		81.1±0.2		79.7±0.3		82.7±5.7	70 ̶̶ 97.7	6.9
Stem length (cm)	Muresk M1	63.7±0	71.3±4.1	57.5±0	62.7±5.2	64.5±4.1	55.8 ̶̶ 73.7	6.4	0.82	70.9±0	75±3.6	68.1±0	73.8±3.3	70.7±6.9	57 ̶̶ 82.3	9.7	0.86
	Muresk M2	75.1±2.9		67.8±0		72.7±5.2	60.8 ̶̶ 82.9	7.2		77±5.1		76.6±2.9		72.5±8	57.3 ̶̶ 94	11.1
	Williams W1	69.4±1.2	69.6±0.6 b	61.9±0	62.3±0.5 c	70.5±4.9	60.3 ̶̶ 83.2	6.9		71.3±0.1	71.5±0.2 a	68.2±0.1	68.5±0.2 b	71.5±5.2	60.6 ̶̶ 85	7.3
	Williams W2	69.7±0.8		62.6±0.8		70.4±4.7	60.3 ̶̶ 85.6	6.7		71.8±0.3		68.9±0.4		72.6±5.3	61.7 ̶̶ 85.5	7.2
Peduncle Ratio (%)	Muresk M1	53±0	49.1±2.2	51.4±0	48.8±2.7	48.2±2.4	44.4 ̶̶ 56.7	4.9	0.61	53.2±0	48.7±2.2	51.3±0	50.2±1.8	49.7±4	40.2 ̶̶ 59.9	8.1	0.54
	Muresk M2	47.1±1.7		46.1±0		47.3±3.1	41.6 ̶̶ 52.4	6.6		48.7±1.9		47.5±3.1		48.9±3.9	40.5 ̶̶ 57.8	7.9
	Williams W1	46.4±2.1	44.8±1.5 b	52.2±2.2	50.5±1.1 a	47.3±5.5	29.3 ̶̶ 61.3	11.5		46.8±0.1	45.7±0.3 b	46.1±0.3	46.8±0.2 ab	47.5±3	41.6 ̶̶ 56.5	6.3
	Williams W2	43.7±2.1		49.4±0.9		47.3±4.6	37.1 ̶̶ 58.9	9.7		46.7±0.5		45.3±0.2		48.8±2.5	44.3 ̶̶ 56.9	5.1
Spike length (cm)	Muresk M1	9.3±0	9.9±0.3 ab	8.4±0	8.9±0.5 b	9.1±0.3	8.3 ̶̶ 10.1	3.5	0.62	10.1±0	10.1±0 a	10.2±0	10.2±0 a	9.8±1.1	7.3 ̶̶ 12.7	11.2	0.64
	Muresk M2	10.2±0		9.3±0		10±0.3	9.2 ̶̶ 11.1	3.4		10.1±0		10.2±0		10±1.1	7.3 ̶̶ 12.7	11.2
	Williams W1	9.8±0.8	9.8±0.3 a	8.3±0.3	8.3±0.1 b	9.6±1.3	4.7 ̶̶ 17.3	14		9.6±0	9.6±0 a	10.1±0.2	10.1±0.1 a	10.2±0.6	9 ̶̶ 11.7	5.5
	Williams W2	9.8±0.2		8.3±0.2		9.5±0.9	8 ̶̶ 14.7	9.7		9.6±0		10.1±0.2		10.2±0.5	8.7 ̶̶ 11.7	5.4
Seed area (mm2)	Muresk M1	-	-	-	17.1±0	15.6±1.1	13.6 ̶̶ 18	7	0.94	-	15.9±0	16±0	16±0	15.6±1	13.3 ̶̶ 17.7	6.3	0.94
	Muresk M2	-		17.1±0		16.1±1.1	13.6 ̶̶ 18.5	6.9		15.9±0		16±0		15.9±1.1	13.1 ̶̶ 18.5	7
	Williams W1	16.2±0.2	16.1±0.2	16.5±0	16.2±0.4	16±1.2	13.6 ̶̶ 19.1	7.2		15.7±0	15.7±0	16.2±0	16.2±0	15.8±0.9	13.9 ̶̶ 18.6	5.6
	Williams W2	16±0.4		15.8±0		16±1.3	13.5 ̶̶ 19.4	8		15.7±0		16.2±0		15.9±0.9	13.9 ̶̶ 18.6	5.6
	Narrabri N1	15.6±0	15.1±0.2	14.8±0	15.2±0.2	15.4±0.9	13.6 ̶̶ 17.2	6.1		15.5±0	15.5±0	15.1±0	15.1±0	15.3±0.7	13.7 ̶̶ 17.2	4.7
	Narrabri N2	14.9±0.1		15.4±0.3		15.5±1	13.5 ̶̶ 17.2	6.5		15.5±0		15.1±0		15.3±0.8	13.5 ̶̶ 16.6	5
	Beverley B1	15.1±0	15.1±0.4	14.7±0	14.1±0.3	15.1±0.9	12.8 ̶̶ 17.1	6.1		14.6±0.2	14.5±0.1	14.4±0.1	14.4±0	14.9±0.8	13.2 ̶̶ 17.1	5.6
	Beverley B2	15.1±1		13.5±0.1		14.2±1.2	11.2 ̶̶ 17.2	8.3		14.4±0.1		14.3±0.1		14.8±0.9	12.8 ̶̶ 17.6	6.2
Seed thickness (mm)	Muresk M1	-	-	-	3.3±0	3.3±0.1	3.1 ̶̶ 3.5	3.2	0.89	-	3.3±0	3.3±0	3.3±0	3.3±0.1	3.1 ̶̶ 3.5	3.2	0.74
	Muresk M2	-		3.3±0		3.3±0.1	3.1 ̶̶ 3.5	3.1		3.3±0		3.3±0		3.3±0.1	2.9 ̶̶ 3.4	3.3
	Williams W1	3.2±0	3.2±0 a	3.2±0	3.2±0 a	3.1±0.1	3 ̶̶ 3.3	2.3		3.1±0	3.1±0 b	3.2±0	3.2±0 ab	3.2±0.1	2.9 ̶̶ 3.3	2.6
	Williams W2	3.2±0		3.2±0		3.1±0.1	3 ̶̶ 3.4	2.4		3.1±0		3.2±0		3.2±0.1	2.9 ̶̶ 3.4	2.9
	Narrabri N1	3.2±0	3.2±0 a	3±0	3.1±0 c	3.1±0.1	2.9 ̶̶ 3.3	2.9		3.1±0	3.1±0 bc	3.2±0	3.1±0 ab	3.1±0.1	3 ̶̶ 3.2	1.6
	Narrabri N2	3.2±0		3.1±0		3.1±0.1	2.9 ̶̶ 3.3	3.1		3.1±0		3.1±0		3.1±0	3 ̶̶ 3.2	1.6
	Beverley B1	3.1±0	3.1±0 a	3±0	2.9±0.1 b	3.1±0.1	2.8 ̶̶ 3.3	4		3±0	3.0±0 ab	3.1±0	3.0±0 ab	3±0.1	2.7 ̶̶ 3.2	3.4
	Beverley B2	3±0.1		2.8±0		2.9±0.2	2.5 ̶̶ 3.2	6.3		2.9±0		3±0		3±0.1	2.6 ̶̶ 3.2	4.2
Seed width (mm)	Muresk M1	-	-	-	3.6±0	3.5±0.1	3.3 ̶̶ 3.8	3.2	0.92	-	3.4±0	3.5±0	3.5±0	3.5±0.1	3.2 ̶̶ 3.7	3.1	0.89
	Muresk M2	-		3.6±0		3.5±0.1	3.3 ̶̶ 3.7	3		3.4±0		3.5±0		3.5±0.1	3.2 ̶̶ 3.7	3
	Williams W1	3.4±0	3.5±0 a	3.5±0	3.5±0 a	3.4±0.1	3.2 ̶̶ 3.7	3.4		3.4±0	3.4±0 b	3.5±0	3.5±0 a	3.4±0.1	3.2 ̶̶ 3.6	2.7
	Williams W2	3.5±0		3.4±0		3.4±0.1	3.2 ̶̶ 3.8	3.7		3.4±0		3.5±0		3.4±0.1	3.2 ̶̶ 3.6	3.1
	Narrabri N1	3.4±0	3.3±0	3.3±0	3.3±0	3.4±0.1	3.1 ̶̶ 3.6	2.9		3.3±0	3.3±0	3.3±0	3.3±0	3.3±0.1	3.2 ̶̶ 3.6	2.2
	Narrabri N2	3.3±0		3.4±0		3.4±0.1	3.2 ̶̶ 3.6	3.2		3.3±0		3.3±0		3.3±0.1	3.1 ̶̶ 3.5	2.7
	Beverley B1	3.3±0	3.3±0.1	3.2±0	3.1±0.1	3.3±0.1	2.9 ̶̶ 3.6	4.3		3.1±0	3.1±0	3.2±0	3.2±0	3.2±0.1	3 ̶̶ 3.4	2.9
	Beverley B2	3.3±0.2		3±0		3.1±0.2	2.7 ̶̶ 3.6	6.5		3.1±0		3.2±0		3.2±0.1	2.9 ̶̶ 3.5	3.8
Seed length (mm)	Muresk M1	-	-	-	6.7±0	6.4±0.3	5.9 ̶̶ 7	4.2	0.95	-	6.6±0	6.5±0	6.5±0	6.4±0.2	6 ̶̶ 7	3.7	0.97
	Muresk M2	-		6.7±0		6.5±0.3	5.9 ̶̶ 7.1	4.3		6.6±0		6.5±0		6.5±0.2	6 ̶̶ 7	3.6
	Williams W1	6.6±0	6.5±0.1	6.6±0	6.6±0.1	6.6±0.3	6 ̶̶ 7.3	4.4		6.7±0	6.7±0	6.6±0	6.6±0	6.6±0.3	6 ̶̶ 7.4	4.7
	Williams W2	6.5±0.1		6.5±0		6.6±0.3	5.8 ̶̶ 7.3	4.8		6.7±0		6.6±0		6.6±0.3	6 ̶̶ 7.3	4.3
	Narrabri N1	6.6±0	6.5±0 b	6.5±0	6.5±0 b	6.6±0.3	6.1 ̶̶ 7.3	4.4		6.7±0	6.7±0 a	6.5±0	6.5±0 b	6.6±0.3	6.1 ̶̶ 7.2	3.9
	Narrabri N2	6.5±0		6.6±0		6.7±0.3	6 ̶̶ 7.3	4.2		6.7±0		6.5±0		6.6±0.3	6.1 ̶̶ 7.1	3.8
	Beverley B1	6.6±0	6.6±0 b	6.5±0	6.5±0 d	6.6±0.2	6.1 ̶̶ 7.0	3.2		6.8±0	6.8±0 a	6.5±0	6.5±0 c	6.7±0.2	6.2 ̶̶ 7.3	3.7
	Beverley B2	6.6±0		6.5±0		6.6±0.2	6.1 ̶̶ 7.0	3.2		6.8±0		6.5±0		6.7±0.2	6.2 ̶̶ 7.3	3.7
- represented the missing value which was not collected in present study.
# Post hoc Tukey’s Multiple Range tests were used to identify significant groupings under the same environment. Values with the same letter or without letter under the same environment are statistically not different at P = 0.05.

## Sheet: BW&SpB concensus map
Supplementary Table S2
Concensus map of BW and SpB populations.
Index on iSelect 90K SNP bead chip	Chr	90K ID	BW_SpB	BW	SpB	CS physical map	Wang_con_2014
29495	1A	1AM29495	0	NA	0	1336944	13.7315
72725	1A	1AM72725	1.299	NA	1.299	1232698	NA
42055	1A	1AM42055	1.299	NA	1.299	1235174	13.7315
39039	1A	1AM39039	5.989	0	NA	5305685	21.5494
8696	1A	1AM8696	11.568	5.579	11.568	7294562	24.0625
11098	1A	1AM11098	11.568	NA	11.568	7658559	24.409
17894	1A	1AM17894	11.568	NA	11.568	7661744	25.2607
34770	1A	1AM34770	11.568	NA	11.568	6654806	43.8584
2105	1A	1AM2105	13.181	NA	13.181	12916369	36.1552
12206	1A	1AM12206	13.181	NA	13.181	12289553	35.6533
28635	1A	1AM28635	22.867	16.878	14.515	14842466	41.2129
386	1A	1AM386	22.867	16.878	NA	14753067	37.3146
12040	1A	1AM12040	22.867	NA	14.515	14469656	60.6243
21945	1A	1AM21945	22.867	NA	14.515	14844373	43.8584
75620	1A	1AM75620	26.578	20.589	NA	16434440	43.4679
71359_2	1A	1AM71359_2	30.424	22.202	22.072	20410556	71.6619
71359_1	1A	1AM71359_1	30.424	22.202	22.072	20410556	71.6619
3294	1A	1AM3294	38.735	NA	30.383	28784995	52.5488
40979	1A	1AM40979	38.735	NA	30.383	28797817	52.5488
12251	1A	1AM12251	39.871	28.69	32.754	24191711	51.5092
47586	1A	1AM47586	39.871	28.69	31.519	30453052	51.0947
60691	1A	1AM60691	39.871	28.69	32.754	30450254	51.9432
11044	1A	1AM11044	39.871	NA	32.754	24265715	51.0947
80744	1A	1AM80744	39.871	NA	32.754	23568688	51.9432
80500	1A	1AM80500	39.871	NA	32.754	31703171	51.9432
1739	1A	1AM1739	39.871	NA	32.754	29050623	NA
41059	1A	1AM41059	39.871	NA	32.754	NA	53.7179
54638	1A	1AM54638	39.871	NA	32.754	25433658	51.9432
26578	1A	1AM26578	41.69	30.509	NA	21696010	32.9838
61685	1A	1AM61685	44.92	33.739	NA	26614882	55.1785
31602	1A	1AM31602	44.92	33.739	35.699	32087487	55.1785
3419	1A	1AM3419	44.92	33.739	35.699	31779122	55.1785
9942	1A	1AM9942	44.92	NA	35.699	27281507	51.1021
68106	1A	1AM68106	46.349	35.168	NA	33372346	56.814
72799	1A	1AM72799	46.349	35.168	NA	39676058	56.1015
28624	1A	1AM28624	46.349	35.168	NA	39676401	59.6995
68107	1A	1AM68107	46.349	35.168	NA	33372430	56.814
47786	1A	1AM47786	46.349	35.168	NA	40309692	62.5805
65739	1A	1AM65739	50.203	39.022	NA	36837990	62.0443
26816	1A	1AM26816	50.203	39.022	NA	37514561	57.9119
60976	1A	1AM60976	50.203	39.022	NA	37513852	57.9119
75484	1A	1AM75484	50.203	39.022	NA	37516177	61.769
28744	1A	1AM28744	51.791	40.61	NA	41901098	62.5342
35572	1A	1AM35572	51.791	40.61	NA	43640332	NA
74868	1A	1AM74868	70.113	58.932	57.537	458397010	74.7297
7022	1A	1AM7022	75.13	63.949	65.79	465131739	NA
36584	1A	1AM36584	75.13	69.688	65.79	474642061	124.808
78371	1A	1AM78371	75.13	71.181	65.79	501821820	77.7836
78330	1A	1AM78330	75.13	71.181	65.79	500960992	77.7836
34496	1A	1AM34496	75.13	71.181	65.79	500374157	74.7847
4238	1A	1AM4238	75.13	72.769	65.79	499874885	74.3716
31604	1A	1AM31604	75.13	72.769	64.679	498730012	79.458
64622	1A	1AM64622	76.482	74.121	62.431	494582877	78.3342
55442	1A	1AM55442	79.47	77.109	66.914	491522886	79.1892
77165	1A	1AM77165	79.47	77.109	66.914	490529168	79.1892
19625	1A	1AM19625	82.213	79.852	NA	488203128	79.1892
35897	1A	1AM35897	86.332	83.971	66.914	486174232	80.7955
77009	1A	1AM77009	86.332	83.971	66.914	487205729	79.5908
80237	1A	1AM80237	86.332	NA	71.033	484511326	81.9711
81102	1A	1AM81102	92.517	90.156	76.612	481672749	82.907
43631	1A	1AM43631	97.127	91.672	81.222	512016280	83.7037
20404	1A	1AM20404	97.127	91.672	NA	513287563	82.907
51439	1A	1AM51439	98.576	93.121	81.222	511405923	88.8503
25493	1A	1AM25493	98.576	93.121	81.222	510832708	84.8923
75965	1A	1AM75965	98.576	NA	81.222	509160438	84.6299
46448	1A	1AM46448	101.917	93.121	86.177	504062360	86.6022
60627	1A	1AM60627	103.531	94.735	93.17	515143857	88.024
38369	1A	1AM38369	103.531	94.735	86.177	513662324	86.1391
40049	1A	1AM40049	103.531	NA	89.211	514136567	87.8588
77081	1A	1AM77081	103.531	NA	90.298	514137478	87.8588
52379	1A	1AM52379	103.531	NA	91.632	513893974	87.4572
36872	1A	1AM36872	103.531	NA	91.632	561381011	81.609
77301	1A	1AM77301	107.89	NA	97.529	517210503	84.4331
75757	1A	1AM75757	109.53	96.348	100.452	517209479	NA
6935	1A	1AM6935	109.53	96.348	99.169	517623800	NA
7257	1A	1AM7257	109.53	96.348	100.452	517210804	NA
58119	1A	1AM58119	111.418	98.236	101.88	516507538	91.9977
23141	1A	1AM23141	111.418	98.236	101.88	516508377	91.9977
58118	1A	1AM58118	111.418	98.236	101.88	516507834	91.9977
24863	1A	1AM24863	112.957	99.775	103.251	520579795	93.6105
31849	1A	1AM31849	117.38	101.594	110.44	529247771	95.5536
8167	1A	1AM8167	117.38	101.594	109.124	522500885	94.4557
31945	1A	1AM31945	117.38	101.594	116.723	531605158	96.6774
75699	1A	1AM75699	117.38	101.594	116.723	531643035	96.8361
80175	1A	1AM80175	117.38	101.594	110.44	528668745	95.2006
4630	1A	1AM4630	117.38	101.594	117.928	531682431	96.3049
38341	1A	1AM38341	117.38	101.594	116.723	531644350	96.8361
60784	1A	1AM60784	117.38	101.594	110.44	530213500	95.2006
13768	1A	1AM13768	117.38	101.594	109.124	522560025	94.4557
77766	1A	1AM77766	117.38	101.594	110.44	530233229	95.2006
77125	1A	1AM77125	117.38	101.594	109.124	527178051	95.5536
75572	1A	1AM75572	117.38	101.594	107.674	521339629	93.6105
80890	1A	1AM80890	117.38	101.594	110.44	530236386	95.2006
67661	1A	1AM67661	117.38	NA	109.124	522234104	94.4557
13749	1A	1AM13749	118.968	103.182	117.928	532090114	101.192
27934	1A	1AM27934	122.363	NA	121.323	532439815	90.2568
2243	1A	1AM2243	125.817	103.182	124.777	533607881	101.192
80409	1A	1AM80409	125.817	103.182	129.363	533826801	101.192
14141	1A	1AM14141	125.817	103.182	125.953	533493926	101.642
54196	1A	1AM54196	125.817	104.631	129.363	532845377	101.943
52875	1A	1AM52875	125.817	104.631	125.953	534276710	90.5951
45538	1A	1AM45538	125.817	104.631	124.777	532846102	101.908
28573	1A	1AM28573	126.993	106.124	125.953	534241354	NA
45987	1A	1AM45987	126.993	106.124	125.953	534931220	102.617
57512	1A	1AM57512	128.633	107.764	NA	536661037	104.145
31771	1A	1AM31771	128.633	107.764	127.188	536614163	104.145
78644	1A	1AM78644	128.633	NA	129.363	533300621	102.646
54366	1A	1AM54366	139.403	NA	140.133	549313676	113.77
34672	1A	1AM34672	140.812	114.36	155.096	548813148	111.432
8695	1A	1AM8695	140.812	114.36	159.648	560463451	113.453
51733	1A	1AM51733	140.812	114.36	159.648	546044412	110.678
34750	1A	1AM34750	140.812	114.36	148.335	546036214	110.917
23299	1A	1AM23299	140.812	114.36	155.096	564409289	113.194
52276	1A	1AM52276	140.812	114.36	148.335	551461598	115.39
27519	1A	1AM27519	140.812	114.36	148.335	546212929	110.678
62509	1A	1AM62509	140.812	114.36	148.335	551321857	115.646
26549	1A	1AM26549	140.812	114.36	150.522	567603443	130.086
76547	1A	1AM76547	140.812	117.22	150.522	546044345	110.678
9961	1A	1AM9961	140.812	118.887	156.589	548205566	130.086
72519	1A	1AM72519	140.812	118.887	143.897	548387384	NA
80443	1A	1AM80443	140.812	118.887	155.096	548857058	111.552
77556	1A	1AM77556	140.812	118.887	159.648	548146537	130.086
31208	1A	1AM31208	140.812	118.887	NA	552212180	113.77
72163	1A	1AM72163	140.812	118.887	150.522	566010962	127.732
45491	1A	1AM45491	140.812	118.887	159.648	564408733	115.723
73445	1A	1AM73445	140.812	118.887	155.096	558839103	113.813
2902	1A	1AM2902	140.812	118.887	159.648	577355114	115.723
10092	1A	1AM10092	140.812	118.887	148.335	563798353	15.8564
52703	1A	1AM52703	140.812	118.887	155.096	550116236	118.829
4804	1A	1AM4804	140.812	118.887	NA	550342741	113.77
39248	1A	1AM39248	140.812	118.887	148.335	548148549	115.723
78632	1A	1AM78632	140.812	118.887	NA	550613038	113.77
10613	1A	1AM10613	140.812	118.887	159.648	559280851	113.77
59501	1A	1AM59501	140.812	118.887	159.648	545891294	110.678
51279	1A	1AM51279	140.812	118.887	159.648	551533662	108.414
76404	1A	1AM76404	140.812	118.887	150.522	559301820	113.813
73444	1A	1AM73444	140.812	118.887	145.179	558839530	113.77
80784	1A	1AM80784	140.812	118.887	155.096	564856055	125.17
77296	1A	1AM77296	140.812	118.887	155.096	549975298	115.39
79889	1A	1AM79889	140.812	118.887	NA	568736967	NA
3351	1A	1AM3351	140.812	118.887	141.542	577122815	113.813
7754	1A	1AM7754	140.812	118.887	NA	550441900	113.77
251	1A	1AM251	140.812	120.972	NA	576082437	134.546
34929	1A	1AM34929	140.812	122.934	155.096	573927401	134.248
36475	1A	1AM36475	140.812	122.934	NA	574502435	134.546
42330	1A	1AM42330	140.812	126.329	162.486	571301971	137.12
80110	1A	1AM80110	140.812	126.329	146.965	570579769	137.205
78937	1A	1AM78937	140.812	126.329	NA	571302275	137.205
77747	1A	1AM77747	140.812	128.053	163.768	579299240	137.12
78249	1A	1AM78249	140.812	130.015	164.945	580385580	145.759
38852	1A	1AM38852	140.812	130.015	166.354	581830118	170.797
12340	1A	1AM12340	140.812	130.015	166.354	581828952	140.929
53222	1A	1AM53222	140.812	130.015	164.945	580419511	139.744
11395	1A	1AM11395	140.812	130.015	164.945	579827538	139.744
6426	1A	1AM6426	140.812	130.015	164.945	580419351	139.744
80677	1A	1AM80677	140.812	132.96	177.642	589028241	161.355
72943	1A	1AM72943	140.812	132.96	169.388	582867237	163.855
45411	1A	1AM45411	140.812	132.96	169.388	583291108	142.309
34851	1A	1AM34851	140.812	132.96	NA	582867000	144.942
44568	1A	1AM44568	140.812	134.389	171.688	583925811	164.726
64147	1A	1AM64147	140.812	136.002	180.311	591612532	155.8
78213	1A	1AM78213	140.812	140.856	180.311	593735319	155.8
64713	1A	1AM64713	140.812	140.856	180.311	593738019	NA
12954	1A	1AM12954	140.812	142.552	180.311	591611333	154.061
38	1A	1AM38	140.812	142.552	174.697	586993725	149.819
57932	1A	1AM57932	140.812	142.552	180.311	591095548	155.8
34513	1A	1AM34513	140.812	142.552	174.697	586952973	148.656
10518	1A	1AM10518	140.812	142.552	174.697	586913852	149.819
22117	1A	1AM22117	140.812	142.552	177.642	590002634	139.744
8006	1A	1AM8006	140.812	142.552	174.697	587360509	149.819
34474	1A	1AM34474	140.812	142.552	171.688	583660863	142.62
6759	1A	1AM6759	140.812	142.552	180.311	594098256	155.8
34353	1A	1AM34353	140.812	142.552	177.642	589874376	152.682
79343	1A	1AM79343	140.812	142.552	174.697	NA	151.224
49951	1A	1AM49951	140.812	142.552	174.697	NA	164.726
45352	1A	1AM45352	140.812	142.552	177.642	590343029	152.682
56272	1A	1AM56272	140.812	144.277	180.311	591090195	155.8
10986	1A	1AM10986	140.812	162.599	149.423	544055583	110.678
73951	1A	1AM73951	140.812	162.599	NA	542825240	108.058
78203	1A	1AM78203	140.812	162.599	NA	542437914	108.058
75825	1A	1AM75825	140.812	162.599	152.822	544054402	110.678
66931	1A	1AM66931	140.812	NA	145.179	554037726	117.819
14279	1A	1AM14279	140.812	NA	148.335	575909734	130.086
61310	1A	1AM61310	140.812	NA	148.335	567169775	130.086
28698	1A	1AM28698	140.812	NA	148.335	567559653	130.086
80697	1A	1AM80697	140.812	NA	148.335	577851649	130.086
43028	1A	1AM43028	140.812	NA	148.335	570076798	130.326
39439	1A	1AM39439	140.812	NA	155.096	551609838	116.183
66484	1A	1AM66484	140.812	NA	155.096	545528760	110.205
50952	1A	1AM50952	140.812	NA	155.096	NA	130.086
73557	1A	1AM73557	140.812	NA	155.096	577851933	131.557
77297	1A	1AM77297	140.812	NA	155.096	549973918	127.855
11057	1A	1AM11057	140.812	NA	155.096	567563625	130.086
73626	1A	1AM73626	140.812	NA	155.096	559225575	132.758
79597	1A	1AM79597	140.812	NA	155.096	551320913	108.363
20162	1A	1AM20162	140.812	NA	155.096	544054848	110.678
74107	1A	1AM74107	140.812	NA	156.589	567551259	113.77
25833	1A	1AM25833	140.812	NA	156.589	551983144	107.147
65396	1A	1AM65396	140.812	NA	158.314	578869927	130.086
65681	1A	1AM65681	140.812	NA	159.648	578716987	127.732
58389	1A	1AM58389	140.812	NA	159.648	559327570	119.891
72959	1A	1AM72959	140.812	NA	160.898	545334507	111.552
8040	1A	1AM8040	140.812	NA	160.898	545890953	110.678
6843	1A	1AM6843	140.812	NA	164.945	579827433	139.744
35131	1A	1AM35131	140.812	NA	166.354	581268712	154.844
52856	1A	1AM52856	140.812	NA	169.388	582864877	165.012
3405	1A	1AM3405	140.812	NA	173.204	585625938	160.904
10791	1A	1AM10791	140.812	NA	174.697	586914255	149.819
45182	1A	1AM45182	140.812	NA	174.697	NA	151.254
74951	1A	1AM74951	140.812	NA	180.311	591148565	165.012
8121	1A	1AM8121	142.221	164.008	NA	544391394	109.272
57802	1A	1AM57802	142.221	164.008	NA	544365092	107.935
36466	1B	1BM36466	0	0	NA	4708465	9.67858
7076	1B	1BM7076	10.941	10.941	0	12319403	30.3377
38627	1B	1BM38627	15.642	15.642	3.454	11330925	24.5459
9566	1B	1BM9566	15.642	21.118	NA	12319775	30.3377
48324	1B	1BM48324	15.642	NA	3.454	11167513	27.6157
12208	1B	1BM12208	16.892	26.221	4.704	10519638	41.4714
7884	1B	1BM7884	16.892	26.221	4.704	9697634	41.2129
6008	1B	1BM6008	16.892	26.221	4.704	9244474	41.2129
5922	1B	1BM5922	16.892	26.221	3.454	11167766	27.6412
10492	1B	1BM10492	16.892	26.221	6.038	10777030	41.2129
12602	1B	1BM12602	16.892	26.221	4.704	10517940	41.2129
53314	1B	1BM53314	16.892	26.221	4.704	9182152	31.0397
38368	1B	1BM38368	16.892	26.221	4.704	9019404	41.2129
45439	1B	1BM45439	16.892	26.221	3.454	11206209	21.8005
71754	1B	1BM71754	16.892	26.221	6.038	10775220	41.2129
12258	1B	1BM12258	18.479	NA	7.625	14248653	28.7613
11603	1B	1BM11603	21.826	31.155	10.614	18959870	141.352
11671	1B	1BM11671	24.906	34.235	11.791	20589256	NA
42844	1B	1BM42844	24.906	34.235	11.791	23357695	60.6243
73945	1B	1BM73945	24.906	34.235	11.791	18527953	45.4284
48067	1B	1BM48067	24.906	34.235	11.791	18527869	39.5536
80710	1B	1BM80710	24.906	34.235	11.791	20594375	43.8584
72107	1B	1BM72107	24.906	34.235	11.791	20588088	43.8584
75093	1B	1BM75093	26.907	36.236	11.791	25582965	60.6243
31417	1B	1BM31417	30.036	NA	14.92	28764662	53.3487
72786	1B	1BM72786	33.061	42.39	14.92	28560873	53.371
7923	1B	1BM7923	36.842	46.171	21.717	39459761	56.6482
24567	1B	1BM24567	36.842	46.171	20.346	31858369	53.4859
74006	1B	1BM74006	36.842	46.171	24.446	42027775	NA
63847	1B	1BM63847	36.842	46.171	24.446	46418764	56.7344
12279	1B	1BM12279	36.842	46.171	NA	38790679	51.1021
48577	1B	1BM48577	36.842	46.171	22.907	41281401	56.8812
31874	1B	1BM31874	36.842	46.171	22.907	40538142	56.8812
46756	1B	1BM46756	38.381	47.81	NA	72203950	59.4724
74996	1B	1BM74996	38.381	47.81	NA	67310420	NA
7004	1B	1BM7004	38.381	47.81	NA	77721105	60.6243
35568	1B	1BM35568	38.381	47.81	24.446	49880751	56.7344
27167	1B	1BM27167	38.381	47.81	NA	34162837	57.3088
58093	1B	1BM58093	38.381	47.81	27.206	70908155	60.6243
76671	1B	1BM76671	38.381	47.81	24.446	54461360	NA
66957	1B	1BM66957	38.381	47.81	NA	72968439	60.6243
46817	1B	1BM46817	38.381	47.81	NA	82695021	NA
7023	1B	1BM7023	38.381	47.81	25.817	58000880	57.596
73550	1B	1BM73550	38.381	47.81	24.446	54264826	57.596
7314	1B	1BM7314	38.381	47.81	NA	68512816	59.4724
21709	1B	1BM21709	38.381	NA	24.446	42362626	NA
80045	1B	1BM80045	38.381	NA	24.446	56312994	57.596
78616	1B	1BM78616	38.381	NA	24.446	56314710	NA
69962	1B	1BM69962	38.381	NA	24.446	50183659	60.6243
76371	1B	1BM76371	38.381	NA	24.446	54611894	60.6243
10806	1B	1BM10806	38.381	NA	24.446	52110953	NA
10754	1B	1BM10754	38.381	NA	24.446	52111030	56.8812
42781	1B	1BM42781	38.381	NA	24.446	56879574	60.6243
24506	1B	1BM24506	38.381	NA	24.446	50778548	57.596
77150	1B	1BM77150	38.381	NA	25.817	59918129	57.596
49337	1B	1BM49337	38.381	NA	25.817	58754047	57.3088
47932	1B	1BM47932	38.381	NA	25.817	58753944	57.596
45038	1B	1BM45038	38.381	NA	25.817	59196863	57.3088
28624	1B	1BM28624	38.381	NA	25.817	39676401	59.6995
75484	1B	1BM75484	38.381	NA	25.817	37516177	61.769
26690_1	1B	1BM26690_1	39.811	49.24	NA	86705779	NA
31762	1B	1BM31762	39.872	NA	29.56	95234918	NA
7193	1B	1BM7193	44.169	53.598	33.857	112485152	62.6379
59742	1B	1BM59742	44.169	53.598	NA	98140180	60.6243
52125	1B	1BM52125	44.169	53.598	NA	111264109	62.5805
35204	1B	1BM35204	44.169	53.598	NA	97202085	62.5805
32564	1B	1BM32564	44.169	53.598	33.857	95626527	NA
35366	1B	1BM35366	44.169	53.598	NA	104468867	62.5805
77763	1B	1BM77763	44.169	53.598	NA	104468785	NA
23428	1B	1BM23428	44.169	53.598	33.857	114093067	63.7325
39683	1B	1BM39683	44.169	53.598	NA	116241047	62.839
8379	1B	1BM8379	44.169	53.598	NA	168972844	64.46
75344	1B	1BM75344	44.169	53.598	NA	142528050	62.5805
21249	1B	1BM21249	44.169	NA	33.857	133962194	66.7629
42598	1B	1BM42598	44.169	NA	33.857	111159994	NA
22624	1B	1BM22624	44.169	NA	33.857	112669964	3.26715
67341	1B	1BM67341	44.169	NA	33.857	114621895	59.9351
38539	1B	1BM38539	44.169	NA	33.857	136650655	62.9507
40637	1B	1BM40637	44.169	NA	33.857	125667246	43.8584
39791	1B	1BM39791	44.779	NA	35.107	138469819	62.6379
70284	1B	1BM70284	47.25	56.679	37.578	297728808	64.0994
55728	1B	1BM55728	47.25	56.679	NA	258565252	31.0397
35316	1B	1BM35316	48.659	58.088	NA	304514799	64.0994
35515	1B	1BM35515	48.659	58.088	NA	302776662	64.0994
72755	1B	1BM72755	48.659	58.088	37.578	308588089	64.0994
51198	1B	1BM51198	48.659	58.088	NA	310367644	64.0994
64056	1B	1BM64056	48.659	58.088	NA	317320395	64.3164
28303	1B	1BM28303	48.659	58.088	NA	311423015	64.0994
81153	1B	1BM81153	48.659	NA	37.578	147346972	64.46
72311	1B	1BM72311	49.941	NA	38.86	322474911	70.1018
38766	1B	1BM38766	49.941	NA	38.86	325289319	NA
78532	1B	1BM78532	51.457	NA	40.376	326783411	64.8908
79264	1B	1BM79264	60.179	69.608	NA	369601199	65.4206
50916	1B	1BM50916	60.179	69.608	NA	389478349	66.0715
4355	1B	1BM4355	60.179	69.608	NA	390462560	65.4206
26690_2	1B	1BM26690_2	60.179	69.608	NA	86705779	NA
8913	1B	1BM8913	60.179	69.608	NA	378148699	66.3173
75426	1B	1BM75426	60.179	69.608	NA	385060743	66.0715
48664	1B	1BM48664	60.179	69.608	41.805	329487939	64.8908
19967	1B	1BM19967	60.179	69.608	NA	382599138	66.0715
3296	1B	1BM3296	60.179	69.608	NA	384561228	66.0715
46989	1B	1BM46989	60.179	69.608	NA	380105016	66.0715
8611	1B	1BM8611	60.179	69.608	NA	383699270	66.0715
78783	1B	1BM78783	60.179	NA	41.805	348797937	66.0715
7205	1B	1BM7205	60.179	NA	41.805	334549921	66.0715
35618	1B	1BM35618	60.179	NA	41.805	342647927	65.3567
63332	1B	1BM63332	60.179	NA	41.805	336648414	NA
7211	1B	1BM7211	60.179	NA	41.805	345179628	NA
69305	1B	1BM69305	60.179	NA	41.805	348377575	69.9252
78993	1B	1BM78993	60.179	NA	41.805	331423140	64.8908
32307	1B	1BM32307	61.934	71.363	NA	375005889	71.0474
80147	1B	1BM80147	61.934	71.363	NA	364418959	65.4206
51878	1B	1BM51878	61.934	71.363	NA	365356025	65.4206
14360	1B	1BM14360	61.934	71.363	NA	375544516	65.4206
44741	1B	1BM44741	61.934	71.363	NA	373143496	65.4206
20542	1B	1BM20542	61.934	71.363	45.981	366475587	65.4206
70699	1B	1BM70699	61.934	74.594	NA	388394777	71.096
37118	1B	1BM37118	64.355	83.151	45.981	400358333	66.9044
12002	1B	1BM12002	64.355	83.151	47.315	410562393	67.1406
65943	1B	1BM65943	64.355	83.151	47.315	421765145	67.1406
6815	1B	1BM6815	64.355	83.151	47.315	396459383	67.1406
20717	1B	1BM20717	64.355	NA	45.981	368222147	NA
11881	1B	1BM11881	65.805	83.151	53.012	408476658	67.1406
8804	1B	1BM8804	65.805	83.151	50.194	415387518	67.3767
10997	1B	1BM10997	65.805	83.151	55.483	430168518	68.7521
7163	1B	1BM7163	65.805	83.151	53.012	414297016	67.3767
39738	1B	1BM39738	65.805	84.666	48.765	452316805	70.6444
74145	1B	1BM74145	65.87	84.666	56.66	445180475	70.0795
77218	1B	1BM77218	65.87	84.666	51.623	451076863	70.7816
9703	1B	1BM9703	65.87	84.666	56.66	448141238	70.0795
51889	1B	1BM51889	65.87	84.666	55.483	453878429	70.0795
5511	1B	1BM5511	65.87	84.666	59.365	471193593	76.0916
78387	1B	1BM78387	65.87	84.666	59.365	474451106	70.0795
73167	1B	1BM73167	65.87	84.666	56.66	447323184	70.0795
65832	1B	1BM65832	65.87	84.666	59.365	478055087	70.0795
79457	1B	1BM79457	65.87	NA	56.66	456271149	70.0795
51263	1B	1BM51263	67.393	86.254	59.365	489315670	69.191
38741	1B	1BM38741	67.393	86.254	59.365	491562272	75.1023
7183	1B	1BM7183	67.393	86.254	63.269	494159010	75.1023
44100	1B	1BM44100	67.393	86.254	59.365	489568930	75.1023
63932	1B	1BM63932	67.393	86.254	63.269	492306742	75.1023
74185	1B	1BM74185	67.393	86.254	59.365	490927689	74.9396
74758	1B	1BM74758	67.393	86.254	59.365	489320052	75.2746
80981	1B	1BM80981	67.393	86.254	67.226	502072741	74.3716
4238	1B	1BM4238	67.393	86.254	65.96	499874885	74.3716
62507	1B	1BM62507	67.393	86.254	63.269	497781242	75.1023
79833	1B	1BM79833	67.393	86.254	64.74	503629296	74.1865
51604	1B	1BM51604	70.295	NA	70.128	525765913	75.1023
26192	1B	1BM26192	72.183	92.537	71.498	540730001	77.6137
68593	1B	1BM68593	72.183	NA	71.498	649304990	195.099
23636	1B	1BM23636	73.676	92.537	72.991	540847820	77.6137
10143	1B	1BM10143	76.037	96.391	75.478	546650092	81.609
72079	1B	1BM72079	76.037	96.391	74.196	552819024	78.4498
73745	1B	1BM73745	76.037	96.391	74.196	553203248	78.4498
78878	1B	1BM78878	76.037	96.391	75.478	547769737	81.609
34737	1B	1BM34737	76.037	96.391	74.196	555580124	78.4498
10226	1B	1BM10226	76.037	96.391	74.196	554514282	78.4498
36357	1B	1BM36357	76.037	96.391	75.478	563351748	80.5814
39290	1B	1BM39290	76.037	96.391	74.196	555579117	78.4498
10373	1B	1BM10373	76.037	96.391	74.196	549565671	126.53
32500	1B	1BM32500	76.037	96.391	74.196	555789660	78.4498
49515	1B	1BM49515	76.037	96.391	74.196	554986588	78.4498
6377	1B	1BM6377	76.037	96.391	74.196	555712750	NA
43583	1B	1BM43583	76.037	96.391	75.478	558759631	79.7741
77987	1B	1BM77987	76.037	NA	75.478	562681827	81.609
77253	1B	1BM77253	77.733	98.087	75.478	562029195	81.609
40953	1B	1BM40953	77.733	98.087	78.045	571060200	85.3553
27264	1B	1BM27264	77.733	98.087	78.045	572674776	84.4331
40167	1B	1BM40167	77.733	98.087	78.045	571439489	84.4331
48875	1B	1BM48875	77.733	98.087	78.045	568522656	84.4331
77159	1B	1BM77159	77.733	98.087	78.045	570293071	84.4331
27998	1B	1BM27998	77.733	98.087	75.478	562026401	81.609
36872	1B	1BM36872	77.733	98.087	75.478	561381011	81.609
80857	1B	1BM80857	77.733	98.087	78.045	570295575	84.4331
48254	1B	1BM48254	77.733	98.087	78.045	570842662	85.3553
8187	1B	1BM8187	77.733	98.087	78.045	565990550	82.8854
8999	1B	1BM8999	77.733	98.087	75.478	561749953	81.609
3990	1B	1BM3990	77.733	98.087	78.045	568968737	84.4331
6730	1B	1BM6730	77.733	98.087	75.478	562163907	81.609
78302	1B	1BM78302	77.733	98.087	78.045	570841316	84.4331
5796	1B	1BM5796	77.733	98.087	75.478	562028308	81.609
77301	1B	1BM77301	77.733	98.087	78.045	517210503	84.4331
40955	1B	1BM40955	77.733	98.087	78.045	571060462	85.3553
51921	1B	1BM51921	77.733	NA	78.045	572913223	85.5691
11437	1B	1BM11437	77.733	NA	78.045	571060337	84.4331
76494	1B	1BM76494	77.733	NA	78.045	568525255	84.4331
69080	1B	1BM69080	77.733	NA	78.045	571176370	84.4331
48890	1B	1BM48890	79.372	99.726	78.045	570276787	NA
64027	1B	1BM64027	81.333	NA	80.006	572288298	85.5691
60784	1B	1BM60784	94.318	114.672	83.04	530213500	95.2006
38693	1B	1BM38693	95.906	116.26	83.04	584432465	89.3218
12151	1B	1BM12151	95.906	116.26	NA	581115227	90.2568
3067	1B	1BM3067	97.422	117.776	84.357	590320662	90.5951
1073	1B	1BM1073	97.422	117.776	84.357	589071241	90.2568
751	1B	1BM751	97.422	117.776	84.357	589061408	90.2568
39058	1B	1BM39058	97.422	117.776	84.357	588112617	90.2568
77753	1B	1BM77753	97.422	117.776	84.357	588112222	90.2568
40197	1B	1BM40197	98.755	119.109	84.357	596866301	90.5951
7579	1B	1BM7579	100.184	120.538	NA	591644177	90.5951
21176	1B	1BM21176	100.184	120.538	84.357	588110973	90.2568
25615	1B	1BM25615	101.939	122.293	85.69	535318528	92.3885
75739	1B	1BM75739	101.939	122.293	85.69	593713819	92.3885
29957	1B	1BM29957	101.939	122.293	85.69	594754827	NA
81458	1B	1BM81458	106.251	NA	90.301	622478613	96.1635
64093	1B	1BM64093	106.251	NA	90.301	622571799	97.7144
24662	1B	1BM24662	106.251	NA	90.301	619259219	96.1635
60038	1B	1BM60038	108.851	NA	92.901	626707419	101.059
72324	1B	1BM72324	108.851	NA	92.901	628006300	101.059
25341	1B	1BM25341	108.851	NA	92.901	628006083	103.57
62270	1B	1BM62270	110.259	NA	94.309	630063109	107.396
79597	1B	1BM79597	111.409	NA	95.459	551320913	108.363
46187	1B	1BM46187	111.409	NA	95.459	633299823	108.363
58214	1B	1BM58214	111.409	NA	95.459	633332921	108.5
37326	1B	1BM37326	111.409	NA	95.459	632003828	108.363
1415	1B	1BM1415	111.409	NA	95.459	630832027	108.414
72607	1B	1BM72607	112.761	NA	96.811	629159073	104.256
1403	1B	1BM1403	116.099	136.453	100.149	630832180	115.39
80730	1B	1BM80730	116.099	NA	100.149	630922460	NA
51317	1B	1BM51317	123.853	NA	107.903	641207144	111.385
20313	1B	1BM20313	127.62	147.974	109.332	642770585	115.186
12979	1B	1BM12979	130.4	NA	112.112	643590948	119.474
10224	1B	1BM10224	134.771	NA	118.022	655915140	122.519
27057	1B	1BM27057	136.31	157.341	118.022	655930071	122.519
8004	1B	1BM8004	136.31	157.341	119.561	655807873	122.385
631	1B	1BM631	136.987	157.341	120.685	654496042	125.263
73738	1B	1BM73738	136.987	157.341	120.685	654356798	122.764
79663	1B	1BM79663	136.987	157.341	120.685	654356726	125.068
3140	1B	1BM3140	136.987	157.341	120.685	654508585	125.263
10787	1B	1BM10787	140.939	161.97	124.395	658482865	NA
10582	1B	1BM10582	142.603	NA	128.404	658738444	130.899
26010	1B	1BM26010	143.973	165.004	129.774	660687933	NA
3351	1B	1BM3351	147.55	168.581	131.203	577122815	113.813
57627	1B	1BM57627	149.592	170.623	NA	666502646	137.003
7694	1B	1BM7694	149.592	170.623	NA	666494275	137.003
41924	1B	1BM41924	149.592	170.623	NA	664410581	137.003
31957	1B	1BM31957	173.883	NA	148.532	681690454	159.022
78633	1B	1BM78633	175.333	196.364	148.532	681253280	NA
435	1B	1BM435	175.333	196.364	152.282	678257322	164.726
35036	1B	1BM35036	175.333	199.759	149.982	688710286	171.314
7641	1B	1BM7641	175.333	NA	149.982	687720466	173.624
57241	1B	1BM57241	175.333	NA	149.982	687715294	164.726
78964	1B	1BM78964	175.333	NA	149.982	688767941	146.254
24349	1B	1BM24349	175.333	NA	149.982	687802250	173.624
38247	1B	1BM38247	175.333	NA	149.982	688769183	146.254
53048	1B	1BM53048	175.333	NA	152.282	678858277	74.3716
20426	1B	1BM20426	175.333	NA	153.473	678432415	NA
55080	1D	1DM55080	0	0	NA	2111508	3.40225
80682	1D	1DM80682	0	0	NA	2091238	38.4909
19471	1D	1DM19471	0	0	NA	2147369	3.50177
34473	1D	1DM34473	0	0	NA	2110995	4.57158
38400	1D	1DM38400	20.823	20.823	1.696	10180410	29.1835
76227	1D	1DM76227	20.823	20.823	0	7276827	21.8005
77129	1D	1DM77129	20.823	20.823	0	8988244	NA
75909	1D	1DM75909	20.823	20.823	1.696	5587119	28.2132
61318	1D	1DM61318	20.823	20.823	0	6996802	29.1114
49196	1D	1DM49196	20.823	20.823	1.696	10263101	NA
47908	1D	1DM47908	20.823	20.823	1.696	5587473	40.6354
78833	1D	1DM78833	20.823	20.823	0	6838633	23.2435
76921	1D	1DM76921	20.823	20.823	0	6997760	28.2132
80430	1D	1DM80430	20.823	20.823	0	7277484	21.8005
10730	1D	1DM10730	20.823	NA	0	5434215	35.2323
2650	1D	1DM2650	20.823	NA	1.696	10382924	NA
78735	1D	1DM78735	22.49	22.49	NA	11544062	36.6908
26984	1D	1DM26984	22.49	22.49	NA	10662630	32.9838
11603	1D	1DM11603	22.49	22.49	NA	18959870	141.352
54690	1D	1DM54690	22.49	22.49	NA	11177624	NA
75838	1D	1DM75838	22.49	22.49	NA	10720745	32.9838
22866	1D	1DM22866	22.49	22.49	NA	11622992	32.9838
38353	1D	1DM38353	23.961	23.961	NA	12540989	45.4359
60472	1D	1DM60472	23.961	23.961	NA	12311108	39.4773
21003	1D	1DM21003	23.961	23.961	NA	12308442	39.4773
35395	1D	1DM35395	23.961	23.961	NA	12529073	37.7544
60471	1D	1DM60471	23.961	23.961	NA	12307604	39.4773
49309	1D	1DM49309	23.961	23.961	NA	12529634	38.1113
42629	1D	1DM42629	33.328	33.328	NA	20409364	61.3587
78694	1D	1DM78694	44.279	40.392	25.152	31422129	67.7153
75370	1D	1DM75370	44.279	40.392	25.152	32544563	67.7153
79030	1D	1DM79030	44.279	40.392	25.152	31424299	67.7153
74045	1D	1DM74045	44.279	40.392	25.152	32536222	118.824
9925	1D	1DM9925	48.199	45.675	NA	355085417	78.3637
55502	1D	1DM55502	50.052	47.528	30.925	189661119	NA
20760	1D	1DM20760	50.052	NA	30.925	84466664	75.0361
77798	1D	1DM77798	50.052	NA	30.925	203318282	75.0361
708	1D	1DM708	51.351	NA	32.224	290443902	78.3637
2192	1D	1DM2192	51.351	NA	32.224	204295494	75.0361
38561	1D	1DM38561	52.501	NA	33.374	247894483	78.3637
27064	1D	1DM27064	52.501	NA	33.374	405969926	70.1018
27449	1D	1DM27449	53.95	NA	34.823	308455791	81.1626
25365	1D	1DM25365	55.061	51.824	35.934	333061077	NA
8131	1D	1DM8131	57.907	64.136	37.084	356153909	82.8171
80582	1D	1DM80582	57.907	64.136	37.084	351440017	81.9339
34905	1D	1DM34905	57.907	68.145	37.084	357459802	99.5671
17397	1D	1DM17397	59.316	NA	38.493	375190503	82.5994
77946	1D	1DM77946	70.274	80.512	NA	411202547	84.3255
35520	1D	1DM35520	70.274	80.512	NA	411201823	89.5843
65822	1D	1DM65822	72.029	82.267	NA	407875070	87.3576
78685	1D	1DM78685	72.029	82.267	NA	408076803	90.2995
80594	1D	1DM80594	72.029	82.267	NA	408404665	90.2995
7763	1D	1DM7763	72.029	82.267	NA	408238885	78.4498
146	1D	1DM146	72.029	82.267	NA	408204515	90.2995
76625	1D	1DM76625	72.029	82.267	NA	411205553	78.4434
57981	1D	1DM57981	72.029	82.267	NA	408078376	90.2995
46866	1D	1DM46866	72.029	82.267	NA	416374505	90.2995
77947	1D	1DM77947	72.029	82.267	NA	411205630	89.5843
80595	1D	1DM80595	72.029	82.267	NA	408407852	90.2995
17816	1D	1DM17816	72.029	82.267	NA	416452090	90.2995
51439	1D	1DM51439	72.029	82.267	NA	410464941	88.8503
78687	1D	1DM78687	72.029	82.267	NA	408076035	87.3576
81143	1D	1DM81143	72.029	82.267	NA	410911964	89.5843
79205	1D	1DM79205	73.545	83.783	NA	413119766	92.9056
35103	1D	1DM35103	75.185	85.423	NA	413139876	92.9056
23980	1D	1DM23980	80.039	90.277	NA	423251875	65.8929
49445	1D	1DM49445	87.231	97.469	NA	433274782	NA
80003	2A	2AM80003	0	0	NA	2653643	6.04118
77542	2A	2AM77542	0	0	NA	126141	4.84848
72490	2A	2AM72490	1.667	1.667	NA	6194664	6.04118
80266	2A	2AM80266	1.667	1.667	NA	6082181	17.3493
72491	2A	2AM72491	1.667	1.667	NA	6194095	6.04118
20060	2A	2AM20060	1.667	1.667	NA	2640458	6.04118
25949	2A	2AM25949	1.667	1.667	NA	5934574	20.1382
5881	2A	2AM5881	3.335	3.335	NA	5567154	20.1382
30293	2A	2AM30293	3.335	3.335	NA	5313446	20.1601
1628	2A	2AM1628	3.335	3.335	NA	5361259	20.1382
41233	2A	2AM41233	26.946	26.946	0	21252750	47.2174
26861	2A	2AM26861	26.946	26.946	NA	18710479	25.0226
12622	2A	2AM12622	26.946	26.946	NA	21261884	47.2174
60728	2A	2AM60728	26.946	26.946	NA	17721712	25.9702
62185	2A	2AM62185	26.946	26.946	0	23819896	NA
28750	2A	2AM28750	26.946	28.642	NA	NA	25.9702
57168	2A	2AM57168	26.946	NA	0	23820247	47.2174
23669	2A	2AM23669	26.946	NA	0	21534141	NA
11847	2A	2AM11847	28.28	NA	1.334	24278835	12.3146
47094	2A	2AM47094	30.007	32.65	NA	28019567	52.0001
62098	2A	2AM62098	30.007	32.65	NA	27967203	52.0001
54495	2A	2AM54495	30.007	32.65	NA	27594245	66.1962
25776	2A	2AM25776	30.007	32.65	NA	27423804	62.5102
43984	2A	2AM43984	31.675	34.318	4.729	28523377	52.7385
79605	2A	2AM79605	31.675	34.318	4.729	30374943	53.1809
59725	2A	2AM59725	31.675	36.042	4.729	28523274	52.7385
79604	2A	2AM79604	31.675	NA	4.729	30374875	53.1809
1280	2A	2AM1280	32.941	NA	5.995	29386116	64.9852
4956	2A	2AM4956	34.37	36.042	7.424	30179571	61.2816
7354	2A	2AM7354	34.37	40.976	NA	32139654	65.6488
5988	2A	2AM5988	34.37	NA	7.424	31693262	66.0643
5428	2A	2AM5428	34.37	NA	7.424	30379973	51.767
71517	2A	2AM71517	40.753	49.271	13.807	43670873	NA
67517	2A	2AM67517	40.753	49.271	13.807	43674542	79.3334
40186	2A	2AM40186	40.753	49.271	13.807	42098581	77.9105
72185	2A	2AM72185	40.753	49.271	13.807	40650864	NA
79929	2A	2AM79929	40.753	59.957	NA	56338200	88.5371
79998	2A	2AM79998	41.958	61.45	NA	50055335	NA
71719	2A	2AM71719	41.958	63.303	15.012	44836400	81.4886
41737	2A	2AM41737	41.958	63.303	15.012	40395797	82.768
50806	2A	2AM50806	41.958	NA	15.012	46107216	81.4886
35347	2A	2AM35347	41.958	NA	15.012	46108249	81.4886
6858	2A	2AM6858	43.367	61.45	16.421	49851229	82.768
76979	2A	2AM76979	43.367	NA	16.421	NA	104.865
78885	2A	2AM78885	43.367	NA	16.421	57005652	NA
63170	2A	2AM63170	75.09	98.981	NA	67521362	95.7501
25893	2A	2AM25893	75.09	98.981	NA	65672875	95.7501
10490	2A	2AM10490	76.498	100.389	NA	62302169	92.2916
78253	2A	2AM78253	84.634	108.525	57.688	83927589	101.974
21265	2A	2AM21265	84.634	110.28	57.688	85599517	101.974
45265	2A	2AM45265	84.634	110.28	NA	90766632	101.974
77116	2A	2AM77116	84.634	110.28	57.688	84940640	101.974
45531	2A	2AM45531	84.634	111.689	NA	104124427	101.974
70057	2A	2AM70057	84.634	111.689	NA	101616046	101.974
72922	2A	2AM72922	84.634	111.689	NA	92314233	101.974
1984	2A	2AM1984	84.634	111.689	NA	102131777	101.974
48834	2A	2AM48834	84.634	115.924	NA	105998988	NA
13597	2A	2AM13597	84.634	119.103	NA	136164622	104.132
75824	2A	2AM75824	84.634	119.103	NA	148871085	101.974
54345	2A	2AM54345	84.634	119.103	NA	125204108	101.974
47516	2A	2AM47516	84.634	119.103	NA	137199397	101.974
65777	2A	2AM65777	84.634	119.103	57.688	111421008	103.621
21865	2A	2AM21865	84.634	119.103	NA	118446607	101.974
49366	2A	2AM49366	84.634	119.103	NA	130176057	102.437
48967	2A	2AM48967	84.634	119.103	NA	144860429	102.437
37520	2A	2AM37520	84.634	119.103	NA	127205223	101.974
5321	2A	2AM5321	84.634	119.103	57.688	97275789	101.974
41235	2A	2AM41235	84.634	119.103	NA	150914873	101.974
32396	2A	2AM32396	84.634	119.103	NA	146959491	101.974
24557	2A	2AM24557	84.634	119.103	NA	152010598	103.621
7525	2A	2AM7525	84.634	119.103	NA	153032882	104.132
76840	2A	2AM76840	84.634	119.103	57.688	115434934	101.974
75741	2A	2AM75741	84.634	119.103	NA	156762842	103.621
65456	2A	2AM65456	84.634	119.103	NA	141166594	103.621
69369	2A	2AM69369	84.634	119.103	NA	156366622	103.621
1	2A	2AM1	84.634	119.103	NA	154413896	101.974
45503	2A	2AM45503	84.634	NA	57.688	117180566	101.974
43505	2A	2AM43505	86.487	120.956	NA	206773975	103.621
32205	2A	2AM32205	86.487	120.956	NA	159876197	103.621
77457	2A	2AM77457	86.487	120.956	NA	195109376	104.132
35372	2A	2AM35372	86.487	120.956	NA	204687003	104.132
77421	2A	2AM77421	86.487	120.956	NA	194917973	113.671
38974	2A	2AM38974	86.487	120.956	NA	199034854	101.974
79321	2A	2AM79321	87.536	120.956	60.59	176891986	103.97
7823	2A	2AM7823	89.261	122.681	NA	245681681	101.974
35232	2A	2AM35232	89.261	122.681	NA	335395719	104.132
60425	2A	2AM60425	89.261	122.681	NA	376752551	101.974
59134	2A	2AM59134	89.261	122.681	NA	191635189	104.132
77749	2A	2AM77749	89.261	122.681	NA	190468904	101.974
23130	2A	2AM23130	89.261	122.681	NA	192517672	103.621
193	2A	2AM193	90.901	124.321	NA	248053924	101.974
77206	2A	2AM77206	90.901	124.321	NA	373870563	103.621
2935	2A	2AM2935	90.901	124.321	NA	262963907	101.974
46346	2A	2AM46346	90.901	124.321	NA	268349782	104.132
52948	2A	2AM52948	90.901	124.321	NA	372229581	101.974
76206	2A	2AM76206	90.901	124.321	NA	261324548	101.974
53727	2A	2AM53727	90.901	124.321	NA	323528585	103.621
76661	2A	2AM76661	90.901	124.321	NA	325763245	103.621
54552	2A	2AM54552	90.901	124.321	NA	290627273	NA
78190	2A	2AM78190	90.901	124.321	NA	362795320	101.974
49995	2A	2AM49995	90.901	124.321	NA	216533261	104.132
79357	2A	2AM79357	90.901	124.321	NA	186811241	NA
61328	2A	2AM61328	90.901	124.321	NA	371045894	104.132
30858	2A	2AM30858	90.901	124.321	NA	341929558	103.621
38930	2A	2AM38930	90.901	124.321	NA	351023911	104.132
50948	2A	2AM50948	90.901	124.321	NA	343878888	101.974
10443	2A	2AM10443	90.901	124.321	NA	319042322	101.974
10175	2A	2AM10175	90.901	124.321	NA	276387774	101.974
64492	2A	2AM64492	90.901	124.321	NA	279943949	104.132
77201	2A	2AM77201	90.901	124.321	NA	297077769	101.974
42847	2A	2AM42847	90.901	124.321	NA	333798552	NA
12341	2A	2AM12341	90.901	124.321	NA	293915316	101.974
11038	2A	2AM11038	90.901	124.321	NA	332044200	101.974
28593	2A	2AM28593	90.901	124.321	NA	222596699	101.974
38866	2A	2AM38866	90.901	124.321	NA	289781098	101.974
37359	2A	2AM37359	90.901	124.321	NA	376081701	101.974
12134	2A	2AM12134	90.901	124.321	NA	355380876	103.621
66811	2A	2AM66811	90.901	124.321	NA	366779583	103.621
34738	2A	2AM34738	90.901	124.321	NA	181772940	104.132
35612	2A	2AM35612	90.901	124.321	NA	233203680	101.974
78087	2A	2AM78087	90.901	124.321	NA	248746596	104.132
9539	2A	2AM9539	90.901	124.321	NA	213202001	19.788
6315	2A	2AM6315	90.901	124.321	NA	212667954	101.974
46348	2A	2AM46348	90.901	124.321	NA	275932923	103.621
6333	2A	2AM6333	90.901	124.321	NA	301917886	103.621
13915	2A	2AM13915	92.514	125.934	NA	392729044	101.974
55139	2A	2AM55139	92.514	125.934	NA	409032745	103.621
79443	2A	2AM79443	92.514	125.934	NA	418396910	101.974
38681	2A	2AM38681	92.514	125.934	NA	394015105	101.974
20771	2A	2AM20771	92.514	125.934	NA	384890340	103.621
20887	2A	2AM20887	92.514	125.934	NA	379945874	103.621
23105	2A	2AM23105	92.514	125.934	NA	413336303	101.974
52829	2A	2AM52829	92.514	125.934	NA	404390254	101.974
59383_1	2A	2AM59383_1	92.514	125.934	NA	399326271	NA
60731	2A	2AM60731	92.514	125.934	NA	410664852	101.974
34501	2A	2AM34501	92.514	125.934	NA	414989694	101.974
52237	2A	2AM52237	92.514	125.934	NA	387642885	104.132
51162	2A	2AM51162	92.514	125.934	NA	393514948	103.621
4442	2A	2AM4442	94.239	127.659	NA	420225735	104.132
80155	2A	2AM80155	94.239	127.659	NA	448569696	104.132
35615	2A	2AM35615	94.239	127.659	NA	419193276	101.974
52471	2A	2AM52471	94.239	127.659	NA	455354066	101.974
2990	2A	2AM2990	94.239	127.659	NA	430951135	101.974
77121	2A	2AM77121	94.239	127.659	NA	467233458	103.621
57773	2A	2AM57773	94.239	127.659	NA	470238186	103.621
7897	2A	2AM7897	94.239	127.659	NA	507387185	101.974
78592	2A	2AM78592	94.239	127.659	NA	447142327	99.8025
44277	2A	2AM44277	94.239	127.659	NA	509369646	103.621
34999	2A	2AM34999	94.239	127.659	NA	504545744	101.974
51019	2A	2AM51019	94.239	127.659	NA	447945447	104.132
22924	2A	2AM22924	94.239	127.659	NA	508730873	103.621
79594	2A	2AM79594	94.239	127.659	NA	468533505	104.132
72435	2A	2AM72435	94.239	127.659	NA	457941943	103.621
78226	2A	2AM78226	94.239	127.659	NA	531595003	106.858
29428	2A	2AM29428	94.239	127.659	NA	423204724	101.974
29111	2A	2AM29111	94.239	127.659	NA	534934161	106.858
13733	2A	2AM13733	94.239	127.659	NA	463251128	103.621
65453	2A	2AM65453	94.243	127.659	67.297	503721228	103.97
41389	2A	2AM41389	94.243	127.659	67.297	502649903	101.974
14845	2A	2AM14845	94.243	NA	67.297	505650323	NA
39681	2A	2AM39681	94.243	NA	67.297	442227228	104.132
80785	2A	2AM80785	94.243	NA	67.297	500533847	104.132
77678	2A	2AM77678	94.243	NA	67.297	501322900	104.132
26940	2A	2AM26940	94.243	NA	67.297	304754659	104.132
3592	2A	2AM3592	96.616	131.113	NA	598617087	108.463
76081	2A	2AM76081	96.616	131.113	NA	603524456	106.299
7015	2A	2AM7015	96.616	131.113	NA	597499332	108.61
77311	2A	2AM77311	96.842	NA	69.896	587685556	108.61
6986	2A	2AM6986	106.417	140.914	79.471	663328877	110.992
20877	2A	2AM20877	106.417	144.428	NA	674153621	113.297
61174	2A	2AM61174	108.813	150.427	NA	681093911	125.388
11810	2A	2AM11810	110.222	151.836	83.276	685223683	NA
32430	2A	2AM32430	111.472	157.027	84.526	696278379	115.135
32429	2A	2AM32429	111.472	157.027	84.526	696278263	NA
40126	2A	2AM40126	111.472	158.694	NA	695992840	123.645
55262	2A	2AM55262	111.472	160.165	84.526	695731794	115.135
8172	2A	2AM8172	111.472	171.849	NA	693917680	114.956
79066	2A	2AM79066	111.472	171.849	NA	692256402	123.597
62975	2A	2AM62975	111.472	171.849	NA	700405533	NA
7202	2A	2AM7202	111.472	171.849	NA	692455886	115.075
12036	2A	2AM12036	111.472	171.849	NA	701482771	115.135
13648	2A	2AM13648	111.472	171.849	NA	700037310	115.135
7479	2A	2AM7479	111.472	171.849	NA	693915866	114.956
34429	2A	2AM34429	111.472	171.849	NA	692759426	115.075
11302	2A	2AM11302	111.472	171.849	NA	701487814	109.526
11614	2A	2AM11614	111.472	171.849	NA	692456825	115.135
60632	2A	2AM60632	111.472	171.849	NA	692739798	115.135
68084	2A	2AM68084	111.472	171.849	NA	697813994	115.135
11090	2A	2AM11090	111.472	179.757	NA	716162678	128.894
26808	2A	2AM26808	111.472	184.774	NA	711612384	116.011
44999	2A	2AM44999	111.472	184.774	NA	711613256	116.011
7714	2A	2AM7714	111.472	184.774	NA	710501831	117.201
2961	2A	2AM2961	111.472	NA	84.526	694360244	NA
22730	2A	2AM22730	111.472	NA	84.526	694577244	116.193
28453	2A	2AM28453	111.472	NA	84.526	695992038	115.135
69070	2A	2AM69070	111.472	NA	84.526	645235579	108.453
47525	2A	2AM47525	111.472	NA	84.526	695985598	116.193
79669	2A	2AM79669	115.149	193.827	NA	710522429	117.201
59867	2A	2AM59867	118.603	197.281	NA	706594115	122.536
79388	2A	2AM79388	118.603	197.281	NA	707265043	122.536
1065	2A	2AM1065	118.603	197.281	NA	704839433	85.0664
75732	2A	2AM75732	118.603	197.281	NA	703988623	122.477
65374	2A	2AM65374	118.603	197.281	NA	704337458	123.645
29534	2A	2AM29534	120.389	199.067	93.443	724382866	120.178
80904	2A	2AM80904	120.389	NA	93.443	702860999	119.933
26200	2A	2AM26200	120.389	NA	93.443	702862029	119.933
60667	2A	2AM60667	120.389	NA	93.443	725476426	NA
64616	2A	2AM64616	120.389	NA	93.443	726141572	119.933
51031	2A	2AM51031	120.389	NA	93.443	702861119	119.747
78522	2A	2AM78522	123.47	200.92	96.524	723227830	122.826
75984	2A	2AM75984	123.47	200.92	96.524	721460195	NA
11764	2A	2AM11764	123.47	200.92	96.524	724270482	123.645
11143	2A	2AM11143	123.47	202.329	96.524	721328559	NA
11942	2A	2AM11942	123.47	202.329	96.524	721866395	114.568
57860	2A	2AM57860	123.47	202.329	96.524	723514499	124.931
11194	2A	2AM11194	124.769	202.329	97.823	720953557	76.3936
75001	2A	2AM75001	124.769	NA	97.823	720155939	127.382
39377	2A	2AM39377	133.326	210.886	NA	728776588	131.597
32038	2A	2AM32038	135.909	NA	108.963	728408814	NA
8707	2A	2AM8707	137.26	NA	110.314	729288254	132.741
8706	2A	2AM8706	137.26	NA	110.314	729287835	132.741
7563	2A	2AM7563	138.423	212.553	111.477	730864674	132.422
28215	2A	2AM28215	138.423	214.249	NA	734719101	82.8209
53046	2A	2AM53046	139.056	215.916	NA	735906852	134.75
77401	2A	2AM77401	140.445	217.305	NA	735314154	133.704
28215_2	2A	2AM28215_2	142.486	NA	115.54	734719101	82.8209
13993	2A	2AM13993	142.486	NA	115.54	729608129	76.5687
16386	2A	2AM16386	142.486	NA	115.54	734582927	139.067
28215_1	2A	2AM28215_1	142.486	NA	115.54	734719101	82.8209
28806	2A	2AM28806	142.486	NA	115.54	734817631	NA
12477	2A	2AM12477	147.243	224.103	NA	747175723	141.655
4530	2A	2AM4530	147.372	225.437	121.631	746884448	82.8209
81225	2A	2AM81225	148.577	225.437	123.947	746879364	142.355
23839	2A	2AM23839	148.577	229.148	121.631	745874374	NA
4189	2A	2AM4189	148.577	NA	121.631	745873849	NA
2430	2A	2AM2430	148.577	NA	121.631	740563203	143.488
5740	2A	2AM5740	148.577	NA	122.836	740481826	143.649
81226	2A	2AM81226	148.577	NA	123.947	746882161	142.355
7090	2A	2AM7090	153.135	NA	128.505	737179552	NA
36400	2A	2AM36400	157.999	245.194	NA	736239500	143.216
3440	2A	2AM3440	157.999	245.194	NA	753188534	143.84
45464	2A	2AM45464	157.999	245.194	NA	736033271	143.216
26001	2A	2AM26001	163.016	250.211	NA	757946827	150.115
72339	2A	2AM72339	163.016	250.211	136.07	755930870	156.691
11978	2A	2AM11978	163.016	250.211	136.07	755789323	149.648
59980	2A	2AM59980	163.016	250.211	NA	755930287	149.861
73086	2A	2AM73086	163.016	251.562	131.007	752101956	134.46
9249	2A	2AM9249	163.016	251.562	131.007	752292131	NA
8654	2A	2AM8654	163.016	251.562	132.306	752054913	NA
23479	2A	2AM23479	163.016	NA	132.306	753987365	148.787
12358	2A	2AM12358	163.016	NA	133.658	754349184	148.787
30763	2A	2AM30763	163.016	NA	133.658	753980219	148.787
61340	2A	2AM61340	164.684	253.23	NA	758397655	150.267
57098	2A	2AM57098	166.145	NA	139.199	780610837	150.288
76190	2A	2AM76190	166.145	NA	139.199	759389672	151.292
71057	2A	2AM71057	166.145	NA	139.199	759388431	151.292
4380	2A	2AM4380	166.145	NA	139.199	778722823	162.894
72114	2A	2AM72114	166.145	NA	139.199	780674404	151.298
72299	2A	2AM72299	166.145	NA	139.199	758420863	150.288
77917	2A	2AM77917	166.145	NA	139.199	760124883	151.292
80336	2A	2AM80336	166.145	NA	139.199	779670481	150.288
46343	2A	2AM46343	166.145	NA	139.199	776552586	162.894
74103	2A	2AM74103	166.145	NA	139.199	760648607	150.288
11535	2A	2AM11535	166.145	NA	139.199	779673546	151.298
8365	2B	2BM8365	0	0	0	2109686	NA
62175	2B	2BM62175	0	0	1.137	4987880	20.1601
58123	2B	2BM58123	0	1.37	0	7429531	16.8796
10890	2B	2BM10890	0	1.37	0	8342791	16.8796
32486	2B	2BM32486	0	1.37	0	6337675	19.156
80930	2B	2BM80930	0	1.37	0	6338066	19.156
76240	2B	2BM76240	0	NA	0	8250145	16.8796
47276	2B	2BM47276	0	NA	0	2109759	NA
9673	2B	2BM9673	0	NA	0	8344407	16.8796
60877	2B	2BM60877	7.753	NA	8.89	16536558	27.1982
23764	2B	2BM23764	7.753	NA	8.89	17855765	26.1068
12617	2B	2BM12617	9.642	11.012	8.89	17140605	27.1982
26388	2B	2BM26388	9.642	11.012	8.89	17148493	27.1982
46573	2B	2BM46573	9.642	11.012	8.89	17142088	27.1982
22424	2B	2BM22424	9.642	11.012	8.89	22951454	32.1626
10944	2B	2BM10944	11.071	12.441	10.096	21517272	NA
81154	2B	2BM81154	26.465	27.835	16.541	24861015	41.3586
12400	2B	2BM12400	41.385	42.755	NA	32360143	53.7353
80557	2B	2BM80557	45.808	47.178	NA	40028430	66.1962
77047	2B	2BM77047	45.808	47.178	NA	40408231	66.1962
77046	2B	2BM77046	45.808	47.178	NA	40408626	66.1962
9340	2B	2BM9340	45.808	47.178	NA	39571281	61.1413
76653	2B	2BM76653	47.422	48.792	46.163	41960860	65.2669
78103	2B	2BM78103	47.422	48.792	46.163	42150195	65.2669
63153	2B	2BM63153	47.422	NA	46.163	44426750	66.5049
76806	2B	2BM76806	47.422	NA	46.163	44424627	67.1036
40238	2B	2BM40238	47.422	NA	46.163	46089282	1.86934
23606	2B	2BM23606	52.198	53.568	46.163	44921951	67.1036
8280	2B	2BM8280	53.923	55.293	47.634	47426882	69.7729
34527	2B	2BM34527	53.923	55.293	47.634	47427187	69.7729
34673	2B	2BM34673	59.502	60.872	49.274	52670217	71.9994
44675	2B	2BM44675	59.502	60.872	49.274	52700744	71.9994
80066	2B	2BM80066	59.502	60.872	49.274	52870298	71.9994
76199	2B	2BM76199	59.502	60.872	49.274	52873966	71.9994
39654	2B	2BM39654	63.145	64.515	50.683	68829442	78.1145
71719	2B	2BM71719	63.145	64.515	50.683	44836400	81.4886
56961	2B	2BM56961	63.145	64.515	50.683	71817294	76.7019
72380	2B	2BM72380	64.478	NA	52.016	58324936	73.7488
77147	2B	2BM77147	64.478	NA	52.016	58978382	74.8995
59353	2B	2BM59353	64.478	NA	52.016	64500305	76.7019
46469	2B	2BM46469	64.478	NA	52.016	58845541	74.8995
9200	2B	2BM9200	64.478	NA	52.016	40451726	NA
77148	2B	2BM77148	64.478	NA	52.016	58978701	74.8995
78402	2B	2BM78402	64.478	NA	52.016	64499942	78.0331
43156	2B	2BM43156	64.784	66.154	55.145	77639770	79.7485
78558	2B	2BM78558	64.784	66.154	55.145	64614545	79.4928
72086	2B	2BM72086	64.784	66.154	55.145	67542156	79.1498
47654	2B	2BM47654	64.784	66.154	55.145	77684710	NA
59021	2B	2BM59021	64.784	66.154	55.145	67846853	79.4928
78338	2B	2BM78338	64.784	NA	55.145	103432544	84.6911
21394	2B	2BM21394	64.784	NA	55.145	67848737	79.4928
80417	2B	2BM80417	64.784	NA	55.145	74845000	80.7744
23422	2B	2BM23422	67.607	69.385	55.145	73637497	81.7505
74618	2B	2BM74618	67.607	69.385	55.145	73525383	79.4928
73250	2B	2BM73250	67.607	69.385	55.145	73163680	79.7485
80375	2B	2BM80375	67.607	69.385	55.145	74846430	80.7744
49878	2B	2BM49878	67.607	69.385	NA	87350703	80.3721
79778	2B	2BM79778	67.607	69.385	55.145	74847859	80.7744
44618	2B	2BM44618	67.607	69.385	55.145	95761864	83.3938
36550	2B	2BM36550	67.607	69.385	NA	94927780	84.1796
31001	2B	2BM31001	67.607	NA	56.638	91292564	82.1247
60422	2B	2BM60422	67.607	NA	56.638	98360604	83.7961
69461	2B	2BM69461	67.607	NA	56.638	97394356	NA
39862	2B	2BM39862	67.607	NA	56.638	103988467	83.7961
25394	2B	2BM25394	67.607	NA	56.638	100334637	NA
72913	2B	2BM72913	69.275	NA	58.306	102347168	84.6911
63170	2B	2BM63170	69.275	NA	58.306	67521362	95.7501
50756	2B	2BM50756	78.49	80.268	NA	143592417	63.2844
49035	2B	2BM49035	78.49	80.268	NA	124810674	88.8634
75479	2B	2BM75479	78.49	80.268	NA	128283489	41.2001
62112	2B	2BM62112	78.49	80.268	NA	139353647	90.9714
36855	2B	2BM36855	78.49	80.268	NA	123413281	89.6367
71005	2B	2BM71005	78.49	80.268	NA	130010704	88.4393
6599	2B	2BM6599	78.49	80.268	NA	123900876	88.8634
26247	2B	2BM26247	78.49	80.268	NA	110209367	88.4393
76524	2B	2BM76524	79.983	81.761	67.947	150707701	92.5711
54123	2B	2BM54123	79.983	81.761	NA	136791845	90.9714
25795	2B	2BM25795	79.983	81.761	NA	139823917	88.4393
4196	2B	2BM4196	79.983	81.761	NA	155630155	93.0108
38081	2B	2BM38081	79.983	81.761	67.947	149842911	92.2063
7198	2B	2BM7198	79.983	81.761	NA	113827836	90.9714
24397	2B	2BM24397	79.984	83.21	NA	141048801	88.4393
7331	2B	2BM7331	79.984	83.21	67.947	17383933	92.2811
48834	2B	2BM48834	79.984	83.21	67.947	105998988	NA
47487	2B	2BM47487	79.984	84.878	67.947	153947992	92.6647
78933	2B	2BM78933	82.764	87.658	72.062	158618834	93.4661
79877	2B	2BM79877	82.764	87.658	70.728	157695062	NA
75364	2B	2BM75364	82.764	92.761	72.062	164089176	93.8403
76047	2B	2BM76047	82.764	96.099	72.062	177908502	96.1354
9332	2B	2BM9332	82.764	97.687	72.062	165117781	94.651
77663	2B	2BM77663	82.764	97.687	70.728	166472323	95.8235
77785	2B	2BM77785	82.764	99.575	70.728	176511309	96.1354
8099	2B	2BM8099	82.764	99.575	73.361	196965499	96.1354
76639	2B	2BM76639	82.764	99.575	72.062	195224347	96.9867
80327	2B	2BM80327	82.764	99.575	72.062	184493147	96.1354
45219	2B	2BM45219	82.764	101.138	NA	168402866	96.9867
79812	2B	2BM79812	82.764	101.138	70.728	181818945	96.9867
46352	2B	2BM46352	82.764	101.138	72.062	174722386	96.9867
22823	2B	2BM22823	84.063	102.676	NA	190655302	96.9867
26221	2B	2BM26221	84.063	102.676	73.361	191881949	95.1469
40922	2B	2BM40922	84.063	102.676	NA	189874509	96.9867
78702	2B	2BM78702	85.579	104.192	NA	197223484	97.5012
29314	2B	2BM29314	85.579	104.192	NA	198857976	96.9867
60612	2B	2BM60612	85.579	104.192	NA	207719905	97.6945
74681	2B	2BM74681	85.844	NA	76.441	240318202	99.157
49755	2B	2BM49755	85.844	NA	76.441	231657259	96.9867
23294	2B	2BM23294	85.844	NA	76.441	207321767	96.9867
52025	2B	2BM52025	85.844	NA	76.441	233555017	99.7308
23529	2B	2BM23529	85.844	NA	76.441	242825086	99.157
52411	2B	2BM52411	85.844	NA	76.441	232912706	98.5271
10875	2B	2BM10875	89.381	113.98	NA	381795080	99.7308
8863	2B	2BM8863	89.381	113.98	NA	382083859	99.1602
48269	2B	2BM48269	89.381	113.98	NA	392646209	99.1602
77749	2B	2BM77749	90.77	109.383	80.659	190468904	101.974
5274	2B	2BM5274	90.77	109.383	80.659	237967171	98.5271
27246	2B	2BM27246	90.77	109.383	80.659	239647220	97.6041
4009	2B	2BM4009	90.77	109.383	NA	213480849	96.9867
48401	2B	2BM48401	90.77	110.946	NA	211797614	99.7308
43921	2B	2BM43921	90.77	115.369	NA	312197951	99.1602
63406	2B	2BM63406	90.77	115.369	79.343	248149725	99.7308
28408	2B	2BM28408	90.77	115.369	NA	249370390	99.1602
34710	2B	2BM34710	90.77	115.369	79.343	290519522	101.974
12642	2B	2BM12642	90.77	NA	80.659	210940001	98.5271
32166	2B	2BM32166	90.77	NA	80.659	245687101	NA
13310	2B	2BM13310	90.77	NA	80.659	243790092	98.7579
29821	2B	2BM29821	92.525	117.124	NA	412680458	99.7308
79764	2B	2BM79764	92.525	117.124	NA	426478366	99.7932
78380	2B	2BM78380	92.525	117.124	NA	425353279	99.1602
77267	2B	2BM77267	92.525	117.124	NA	386430606	99.8025
54991	2B	2BM54991	92.525	117.124	NA	399339076	99.8025
78409	2B	2BM78409	92.525	117.124	NA	397244790	99.5593
77938	2B	2BM77938	92.525	117.124	NA	395542818	99.8025
76749	2B	2BM76749	92.525	117.124	NA	417793460	99.5593
75808	2B	2BM75808	92.525	117.124	NA	429432733	99.8025
78315	2B	2BM78315	92.525	117.124	NA	432639797	99.7932
34576	2B	2BM34576	92.525	117.124	NA	385971883	99.1602
78588	2B	2BM78588	92.525	117.124	NA	393468389	99.157
55096	2B	2BM55096	92.525	117.124	NA	406110738	99.8025
78747	2B	2BM78747	92.525	117.124	NA	387275925	99.8025
79105	2B	2BM79105	92.525	117.124	NA	447821213	99.8025
77126	2B	2BM77126	92.525	117.124	NA	423663656	99.7932
76858	2B	2BM76858	92.525	117.124	NA	418777808	99.1602
77628	2B	2BM77628	92.525	117.124	NA	508727832	99.8025
64311	2B	2BM64311	92.525	117.124	NA	414527268	99.8025
39486	2B	2BM39486	92.525	117.124	NA	408194732	99.868
75920	2B	2BM75920	92.525	117.124	NA	453079982	99.7308
21076	2B	2BM21076	92.525	117.124	NA	411804905	99.157
77997	2B	2BM77997	92.525	117.124	NA	416874805	99.5593
38428	2B	2BM38428	92.525	117.124	NA	442178721	99.7932
78592	2B	2BM78592	92.525	117.124	NA	447142327	99.8025
68292	2B	2BM68292	92.525	117.124	NA	402369058	NA
75830	2B	2BM75830	92.525	117.124	NA	445177716	99.8025
79905	2B	2BM79905	92.525	117.124	NA	436391564	99.7308
78821	2B	2BM78821	92.525	117.124	NA	392100729	99.8025
77804	2B	2BM77804	92.525	117.124	NA	420610372	99.7932
4246	2B	2BM4246	92.525	117.124	NA	445494065	NA
78244	2B	2BM78244	92.525	117.124	NA	405646373	99.8025
13970	2B	2BM13970	92.525	117.124	NA	403084815	99.8025
4694	2B	2BM4694	92.525	117.124	NA	410062244	99.868
78337	2B	2BM78337	92.525	117.124	NA	421708481	99.7932
80436	2B	2BM80436	92.525	117.124	NA	451318463	99.868
79631	2B	2BM79631	94.113	118.712	NA	469360005	99.7308
80422	2B	2BM80422	94.113	118.712	NA	454327038	99.7308
2143	2B	2BM2143	94.113	118.712	NA	467464652	99.8025
80401	2B	2BM80401	94.113	118.712	NA	470700023	99.7308
23322	2B	2BM23322	94.113	118.712	NA	468791602	NA
72819	2B	2BM72819	94.113	118.712	NA	476407515	99.9054
64813	2B	2BM64813	94.113	118.712	NA	462750237	99.157
685	2B	2BM685	94.113	118.712	NA	463269503	99.7308
55767	2B	2BM55767	94.113	118.712	NA	477401680	99.7308
3491	2B	2BM3491	94.113	118.712	NA	470987269	99.7308
75747	2B	2BM75747	94.113	118.712	NA	453267151	99.7308
80969	2B	2BM80969	94.113	118.712	NA	465059718	99.7308
3854	2B	2BM3854	107	NA	101.482	525516863	NA
41506	2B	2BM41506	107	NA	101.482	524891103	NA
4602	2B	2BM4602	107.542	132.141	NA	534148249	101.536
24879	2B	2BM24879	107.542	132.141	101.482	539961793	102.225
79115	2B	2BM79115	107.542	132.141	NA	533898445	101.536
47751	2B	2BM47751	107.542	132.141	NA	532975694	NA
79431	2B	2BM79431	107.542	132.141	101.482	540428579	104.39
36256	2B	2BM36256	111.119	135.718	105.601	560853857	NA
67261	2B	2BM67261	111.119	135.718	106.821	554825319	104.415
69109	2B	2BM69109	111.119	135.718	106.821	556438584	106.563
63790	2B	2BM63790	111.119	NA	106.821	557274989	104.39
3627	2B	2BM3627	111.119	NA	106.821	551887420	104.39
75502	2B	2BM75502	112.339	137.127	106.821	563859603	104.39
64817	2B	2BM64817	112.667	138.69	NA	585240158	109.245
39787	2B	2BM39787	112.667	138.69	NA	579571305	NA
36836	2B	2BM36836	112.667	138.69	108.087	576691534	NA
61167	2B	2BM61167	113.902	138.69	109.322	577496261	NA
13535	2B	2BM13535	113.902	NA	109.322	589892616	NA
36605	2B	2BM36605	116.231	NA	111.733	599987024	106.563
44123	2B	2BM44123	116.231	NA	111.733	609570117	105.322
34696	2B	2BM34696	116.231	NA	111.733	615365657	107.149
50859	2B	2BM50859	117.296	143.319	111.733	618252792	107.006
37941	2B	2BM37941	117.296	143.319	111.733	620594712	106.563
73022	2B	2BM73022	117.296	143.319	NA	636215430	106.563
59086	2B	2BM59086	117.296	143.319	111.733	618961927	107.006
53902	2B	2BM53902	117.296	143.319	111.733	612686349	107.006
21467	2B	2BM21467	119.22	145.243	NA	624930720	NA
75660	2B	2BM75660	119.22	145.243	117.193	651068239	107.396
76818_2	2B	2BM76818_2	119.22	145.243	NA	640340398	108.453
76818_1	2B	2BM76818_1	119.22	145.243	NA	640340398	108.453
35072	2B	2BM35072	119.22	145.243	117.193	653840473	108.453
32428	2B	2BM32428	119.22	145.243	NA	640104179	108.038
6515	2B	2BM6515	119.22	145.243	117.193	652934696	108.453
79813	2B	2BM79813	119.22	145.243	114.722	626213100	107.486
65589	2B	2BM65589	119.22	145.243	NA	638630129	108.347
71648	2B	2BM71648	119.22	145.243	NA	622924865	107.389
32028	2B	2BM32028	120.86	146.883	NA	652044755	108.453
52433	2B	2BM52433	120.86	146.883	NA	652041482	108.453
65526	2B	2BM65526	120.86	146.883	NA	651833966	108.453
79824	2B	2BM79824	120.86	146.883	NA	640689060	108.038
45296	2B	2BM45296	122.447	148.47	117.193	650229464	109.526
7979	2B	2BM7979	122.447	NA	117.193	641665152	108.038
76818	2B	2BM76818	122.447	NA	117.193	640340398	108.453
32140	2B	2BM32140	122.447	NA	117.193	639220932	108.038
77391	2B	2BM77391	122.447	NA	117.193	640341111	108.038
14419	2B	2BM14419	122.447	NA	117.193	640103053	108.038
66494	2B	2BM66494	122.447	NA	117.193	647792109	107.486
48486	2B	2BM48486	122.447	NA	117.193	539426179	108.453
28591	2B	2BM28591	122.447	NA	117.193	650667570	107.396
62876	2B	2BM62876	123.837	149.86	118.664	661994191	108.453
69070	2B	2BM69070	123.837	149.86	118.664	645235579	108.453
68982	2B	2BM68982	123.837	149.86	118.664	645235785	114.094
75710	2B	2BM75710	123.837	NA	118.664	659209850	109.526
28677	2B	2BM28677	123.837	NA	118.664	645555825	NA
73669	2B	2BM73669	123.837	NA	118.664	645529792	114.094
12242	2B	2BM12242	123.837	NA	118.664	661987101	NA
47664	2B	2BM47664	123.837	NA	118.664	665256165	109.526
79066	2B	2BM79066	123.837	NA	118.664	692256402	123.597
73241	2B	2BM73241	123.837	NA	118.664	646537064	109.526
78972	2B	2BM78972	123.837	NA	118.664	656844863	109.526
1556	2B	2BM1556	123.918	152.94	NA	662751550	109.526
25511	2B	2BM25511	123.918	152.94	NA	667279514	NA
72542	2B	2BM72542	123.918	152.94	NA	670505407	109.526
65372	2B	2BM65372	123.918	152.94	118.664	664813039	114.094
3891	2B	2BM3891	123.918	152.94	NA	663006106	109.526
48291	2B	2BM48291	123.918	152.94	NA	671740098	109.526
73343	2B	2BM73343	123.918	152.94	NA	666482724	109.526
28478	2B	2BM28478	123.918	152.94	NA	668324680	109.526
11092	2B	2BM11092	123.918	152.94	118.664	661393891	108.038
66389	2B	2BM66389	123.918	152.94	118.664	656535211	109.526
76954	2B	2BM76954	123.918	154.479	NA	667271379	109.526
76220	2B	2BM76220	123.918	155.95	118.664	656540329	109.476
78182	2B	2BM78182	123.918	155.95	NA	658388650	109.476
1661	2B	2BM1661	123.918	155.95	NA	658395245	109.526
64882	2B	2BM64882	125.558	157.59	NA	666630685	109.526
25841	2B	2BM25841	127.172	159.204	NA	661398454	108.337
78509	2B	2BM78509	127.172	159.204	NA	665669433	109.526
102	2B	2BM102	128.898	162.718	121.467	677218297	NA
28807	2B	2BM28807	128.898	162.718	122.766	687206863	109.245
68759	2B	2BM68759	128.898	162.718	120.304	675340456	109.476
27578	2B	2BM27578	128.898	162.718	122.766	680573709	109.526
28337	2B	2BM28337	128.898	162.718	118.664	675345802	109.476
22281	2B	2BM22281	128.898	NA	121.467	676128291	109.526
76474	2B	2BM76474	129.386	162.718	123.83	690031577	109.245
43278	2B	2BM43278	129.386	162.718	123.83	690588575	114.094
78033	2B	2BM78033	129.386	162.718	123.83	683028556	109.245
78307	2B	2BM78307	130.685	162.718	127.631	698551151	113.857
11780	2B	2BM11780	130.685	162.718	127.631	698551524	115.008
78306	2B	2BM78306	130.685	164.505	127.631	698551467	114.094
18702	2B	2BM18702	130.685	164.505	125.129	693368365	NA
26896	2B	2BM26896	130.685	NA	128.821	707471796	NA
42341	2B	2BM42341	132.325	166.145	128.821	696640922	114.187
52991	2B	2BM52991	132.325	166.145	128.821	696924933	114.187
76339	2B	2BM76339	132.325	166.145	128.821	697015787	114.322
24675	2B	2BM24675	132.325	166.145	128.821	696264329	114.368
21867	2B	2BM21867	132.325	166.145	128.821	703615532	123.645
11942	2B	2BM11942	132.325	166.145	128.821	721866395	114.568
69744	2B	2BM69744	132.325	166.145	128.821	700741238	58.2402
19972	2B	2BM19972	132.325	166.145	128.821	699826888	114.568
14614	2B	2BM14614	133.86	166.145	133.459	715053726	NA
8450	2B	2BM8450	133.86	166.145	134.81	711808421	114.911
69372	2B	2BM69372	133.86	NA	132.16	718390574	NA
28002	2B	2BM28002	135.08	167.732	NA	718151352	NA
69373	2B	2BM69373	135.08	167.732	132.16	718390667	NA
75246	2B	2BM75246	135.08	167.732	136.03	711273119	115.728
24602	2B	2BM24602	135.08	167.732	136.03	712455169	115.332
31293	2B	2BM31293	135.08	167.732	133.459	714869985	NA
37873	2B	2BM37873	135.08	167.732	136.03	709805705	NA
24230	2B	2BM24230	136.643	169.295	136.03	709113391	115.728
19785	2B	2BM19785	138.013	169.295	137.4	723333599	116.819
7207	2B	2BM7207	139.709	170.991	146.91	726547700	NA
8713	2B	2BM8713	139.709	170.991	141.528	726126740	NA
64697	2B	2BM64697	139.709	170.991	144.112	743899562	NA
34749	2B	2BM34749	139.709	170.991	146.91	742265217	119.613
80206	2B	2BM80206	139.709	170.991	140.322	725137172	148.431
43924	2B	2BM43924	139.709	170.991	142.778	733892368	85.219
23084	2B	2BM23084	139.709	170.991	138.893	740720413	NA
41399	2B	2BM41399	139.709	170.991	145.501	732880022	NA
28215	2B	2BM28215	139.709	NA	145.501	734719101	82.8209
44804	2B	2BM44804	139.709	NA	146.91	745789988	NA
81226	2B	2BM81226	139.709	NA	146.91	746882161	142.355
81463	2B	2BM81463	139.709	NA	146.91	741775541	119.613
7265	2B	2BM7265	141.224	172.462	149.707	736861485	129.081
49826	2B	2BM49826	141.224	NA	148.425	732457356	NA
36802	2B	2BM36802	142.506	173.778	150.783	734109376	NA
38059	2B	2BM38059	142.506	173.778	150.783	750434923	130.618
32354	2B	2BM32354	142.506	173.778	150.783	750482970	130.618
26301	2B	2BM26301	142.506	173.778	149.707	749530357	130.618
80550	2B	2BM80550	142.506	173.778	150.783	750754095	130.618
7767	2B	2BM7767	142.506	173.778	150.783	752002111	130.618
77821	2B	2BM77821	142.506	173.778	150.783	749524850	130.618
45004	2B	2BM45004	142.506	173.778	NA	752596509	82.8209
12817	2B	2BM12817	142.506	173.778	150.783	750474317	130.618
11387	2B	2BM11387	142.506	NA	150.783	753041110	82.8209
50462	2B	2BM50462	146.217	177.489	NA	763861469	NA
36334	2B	2BM36334	146.461	177.489	154.738	763861947	134.46
21522	2B	2BM21522	146.461	NA	154.738	619837745	134.46
48440	2B	2BM48440	154.215	179.129	164.904	769080197	139.48
6130	2B	2BM6130	154.215	179.129	162.492	767651502	134.46
79558	2B	2BM79558	156.627	182.524	164.904	770572320	80.7744
34394	2B	2BM34394	156.627	182.524	164.904	769949781	140.481
31342	2B	2BM31342	161.886	194.401	177.616	779251413	145.128
30421	2B	2BM30421	162.284	188.181	178.779	775368215	144.164
40456	2B	2BM40456	162.284	188.181	178.779	775169274	145.128
47814	2B	2BM47814	162.284	191.696	178.779	776585784	NA
73759	2B	2BM73759	162.284	191.696	178.779	776345122	NA
41532	2B	2BM41532	162.284	NA	178.779	777029927	93.4114
66206	2B	2BM66206	163.553	196.068	174.242	779341656	145.751
66207	2B	2BM66207	163.553	NA	174.242	779341188	145.751
11535	2B	2BM11535	163.553	NA	176.028	779673546	151.298
7818	2B	2BM7818	166.09	200.077	180.294	NA	153.43
501	2B	2BM501	166.09	NA	180.294	779855031	148.112
45240	2B	2BM45240	166.09	NA	180.294	779833174	145.988
75860	2B	2BM75860	167.562	200.077	181.766	NA	147.47
78218	2B	2BM78218	167.562	200.077	181.766	780381784	NA
7761	2B	2BM7761	167.562	200.077	181.766	780385144	146.796
79087	2B	2BM79087	167.562	NA	181.766	782834853	153.176
42506	2B	2BM42506	167.562	NA	181.766	784619138	30.1472
55543	2B	2BM55543	167.562	NA	181.766	782152466	103.328
7106	2B	2BM7106	167.562	NA	181.766	783226938	153.176
79087_2	2B	2BM79087_2	167.562	NA	181.766	782834853	153.176
79087_1	2B	2BM79087_1	167.562	NA	181.766	782834853	153.176
74399	2B	2BM74399	167.562	NA	181.766	780342560	146.016
8157	2B	2BM8157	167.562	NA	181.766	781584209	152.59
79371	2B	2BM79371	169.229	NA	183.433	786229842	146.796
48388	2B	2BM48388	169.229	NA	183.433	785890170	153.491
31257	2B	2BM31257	169.229	NA	183.433	787816410	155.409
28160	2B	2BM28160	169.229	NA	183.433	786104979	NA
12415	2B	2BM12415	169.229	NA	183.433	787819534	157.214
12022	2B	2BM12022	170.7	NA	184.904	787956571	NA
63562	2B	2BM63562	178.257	NA	192.461	793522526	NA
28826	2B	2BM28826	178.257	NA	192.461	793523010	NA
10623	2B	2BM10623	188.854	222.841	NA	793518714	161.415
56269	2B	2BM56269	195.449	229.436	195.449	791645200	NA
13362	2B	2BM13362	195.449	NA	195.449	793158958	161.415
7606	2B	2BM7606	196.899	229.436	196.899	789973183	159.656
55640	2B	2BM55640	208.199	NA	208.199	637652006	98.5949
55334	2D	2DM55334	0	0	8.827	15759803	9.49195
22365	2D	2DM22365	0	0	11.687	16893934	11.2235
15795	2D	2DM15795	0	0	10.467	17791226	11.2235
11455	2D	2DM11455	0	0	11.687	16893831	11.2235
5912	2D	2DM5912	0	0	10.467	16895984	47.2174
76663	2D	2DM76663	0	0	13.057	20769172	56.2705
7706	2D	2DM7706	0	0	8.827	13889208	25.9702
17339	2D	2DM17339	0	0	8.827	13592857	8.52004
75980	2D	2DM75980	0	0	8.827	14008615	47.2174
25031	2D	2DM25031	0	0	13.057	22822415	47.2174
918	2D	2DM918	0	0	NA	62401775	38.7312
77639	2D	2DM77639	0	0	NA	62288796	38.7312
6007	2D	2DM6007	0	2.042	4.23	14014309	25.9702
65267	2D	2DM65267	0	3.797	1.15	14880568	41.2182
72027	2D	2DM72027	0	3.797	7.311	12364423	27.1982
6542	2D	2DM6542	0	3.797	0	12747804	25.9702
11934	2D	2DM11934	0	3.797	4.23	15107126	NA
61256	2D	2DM61256	0	5.493	1.15	15204059	47.2174
8391	2D	2DM8391	0	5.493	1.15	15104600	48.443
45152	2D	2DM45152	0	5.493	7.311	13009753	27.1982
25572	2D	2DM25572	1.493	5.493	2.643	13012423	0.374793
46206	2D	2DM46206	11.907	NA	13.057	20770739	NA
2317	2D	2DM2317	11.907	NA	13.057	20768609	56.2705
43716	2D	2DM43716	0	22.258	NA	128985401	144.502
53449	2D	2DM53449	0	22.258	NA	110665398	34.1472
81540	2D	2DM81540	0	33.345	NA	275692739	50.8298
77420	2D	2DM77420	0	35.132	NA	320493983	50.8298
32050	2D	2DM32050	1.645	NA	0	184477525	50.8298
46550	2D	2DM46550	1.645	NA	0	218376858	50.8298
43326	2D	2DM43326	2.263	38.076	NA	394787509	54.211
20112	2D	2DM20112	8.751	44.564	7.106	435045114	138.737
24133	2D	2DM24133	11.42	NA	9.775	455336436	61.6846
53594	2D	2DM53594	23.171	50.847	21.526	523150722	62.5411
55716	2D	2DM55716	31.186	63.618	NA	NA	80.4079
28109	2D	2DM28109	32.615	65.047	30.97	579535613	71.1878
26502	2D	2DM26502	32.615	65.047	30.97	578928954	77.805
44589	2D	2DM44589	32.615	65.047	30.97	574351916	85.975
18906	2D	2DM18906	32.615	65.047	30.97	572611688	70.9681
12962	2D	2DM12962	32.615	NA	30.97	574104083	NA
81100	2D	2DM81100	32.615	NA	30.97	578930303	122.826
1065	2D	2DM1065	32.615	NA	30.97	572256718	85.0664
26538	2D	2DM26538	57.578	79.836	55.933	608198837	80.4414
26539	2D	2DM26539	57.578	79.836	55.933	608198955	80.4079
26939	2D	2DM26939	57.578	79.836	55.933	607673377	80.4079
75394	2D	2DM75394	57.578	78.248	55.933	610289277	85.975
54943	2D	2DM54943	57.578	78.248	55.933	608916975	80.3483
63953	2D	2DM63953	57.578	78.248	55.933	612165227	81.4059
48198	2D	2DM48198	57.578	78.248	55.933	612610007	81.4059
22453	2D	2DM22453	57.578	78.248	55.933	612164092	81.4059
23084	2D	2DM23084	57.578	NA	55.933	NA	NA
35911	2D	2DM35911	60.48	NA	58.835	618066195	NA
2844	2D	2DM2844	66.771	89.029	NA	616421595	NA
78112	2D	2DM78112	66.771	89.029	NA	619695054	134.46
19535	2D	2DM19535	66.771	89.029	NA	619837507	143.216
274	2D	2DM274	73.593	95.851	NA	626807925	NA
41532	2D	2DM41532	80.657	102.915	NA	633606120	93.4114
65712	3A	3AM65712	0	0	0	8865569	20.604
41433	3A	3AM41433	0	0	NA	9854579	24.1547
9876	3A	3AM9876	0	0	NA	1651753	NA
10398	3A	3AM10398	0	0	NA	8862884	15.0504
14318	3A	3AM14318	0	NA	0	8866354	11.8367
40683	3A	3AM40683	0	NA	0	10217213	14.1045
79361	3A	3AM79361	0	NA	0	10301051	15.5244
47165	3A	3AM47165	1.613	1.613	NA	NA	11.8367
11728	3A	3AM11728	1.613	1.613	0	9466516	11.8367
8502	3A	3AM8502	3.501	3.501	1.266	12253761	22.742
3472	3A	3AM3472	3.501	3.501	1.266	12380580	NA
80000	3A	3AM80000	3.501	3.501	1.266	12781426	25.4387
8501	3A	3AM8501	3.501	NA	1.266	12253652	23.6304
50684	3A	3AM50684	9.5	9.5	2.565	13500553	15.0504
24276	3A	3AM24276	9.5	9.5	2.565	13555324	15.0504
54460	3A	3AM54460	19.943	19.943	NA	22674435	47.9923
29612	3A	3AM29612	19.943	19.943	NA	25493586	47.1981
34361	3A	3AM34361	21.698	21.698	NA	23623266	38.3888
78864	3A	3AM78864	31.908	23.237	29.673	22673386	44.3129
78185	3A	3AM78185	37.391	23.237	NA	23626681	38.3888
26833	3A	3AM26833	45.572	NA	43.337	33193200	59.0086
80529	3A	3AM80529	45.572	NA	43.337	33192746	59.0086
38640	3A	3AM38640	49.141	34.987	NA	44433337	68.656
1102	3A	3AM1102	55.737	41.583	NA	54662854	77.5123
52977	3A	3AM52977	55.737	41.583	NA	55045787	77.5657
50720	3A	3AM50720	55.841	NA	53.606	44630336	68.656
50719	3A	3AM50719	55.841	NA	53.606	44630920	68.656
36930	3A	3AM36930	57.404	43.25	NA	51768768	75.5753
32637	3A	3AM32637	57.404	41.583	56.577	56228177	101.236
63098	3A	3AM63098	57.404	41.583	56.577	56399847	77.5657
73711_1	3A	3AM73711_1	57.404	41.583	56.577	57012903	78.0586
33874	3A	3AM33874	57.404	43.25	55.169	56670697	77.5657
32527	3A	3AM32527	57.404	NA	55.169	45598432	68.656
24102	3A	3AM24102	57.404	NA	56.577	56219916	77.5657
21527	3A	3AM21527	57.404	NA	56.577	56675550	77.5657
7895	3A	3AM7895	57.404	NA	56.577	56140213	77.5657
73711_2	3A	3AM73711_2	59.159	45.005	56.577	57012903	78.0586
78031	3A	3AM78031	59.603	NA	58.776	46165594	75.5753
56304	3A	3AM56304	61.012	NA	60.185	44629220	NA
77799	3A	3AM77799	61.012	NA	60.185	45603500	73.2239
65992	3A	3AM65992	61.902	47.748	NA	49481828	75.8359
28136	3A	3AM28136	64.722	50.568	NA	53181659	77.5657
50280	3A	3AM50280	66.237	52.083	NA	53838265	77.5123
41142	3A	3AM41142	66.237	52.083	NA	53570861	77.5123
79068	3A	3AM79068	67.719	NA	66.892	63074073	82.4161
7130	3A	3AM7130	70.018	55.864	NA	61348578	81.8196
48828	3A	3AM48828	70.018	55.864	NA	67311947	83.3108
25733	3A	3AM25733	70.018	55.864	NA	69493882	83.3108
80942	3A	3AM80942	70.424	NA	69.597	68297831	83.8539
79136	3A	3AM79136	71.69	NA	70.863	95021305	84.7769
34922	3A	3AM34922	71.69	NA	70.863	107738727	85.0658
75642	3A	3AM75642	71.695	NA	72.026	81707050	NA
76688	3A	3AM76688	71.695	NA	72.026	101893293	NA
29898	3A	3AM29898	71.695	NA	72.026	77890240	84.4912
80364	3A	3AM80364	73.147	58.993	77.135	363458609	86.1583
73154	3A	3AM73154	73.147	58.993	80.791	442874707	86.1583
6835	3A	3AM6835	73.147	60.402	74.887	168837236	NA
21407	3A	3AM21407	73.147	58.993	NA	430787637	86.1583
46420	3A	3AM46420	73.147	58.993	NA	460811495	86.1583
12478	3A	3AM12478	74.556	60.402	77.135	264009989	85.386
8105	3A	3AM8105	74.556	60.402	84.696	433996368	86.1583
6920	3A	3AM6920	74.556	60.402	77.135	414814473	86.1583
71478	3A	3AM71478	74.556	62.098	72.026	71795750	NA
61873	3A	3AM61873	74.556	62.098	72.026	71149289	84.4912
35363	3A	3AM35363	74.556	65.227	74.887	146900786	NA
67857	3A	3AM67857	74.556	NA	81.915	456260827	86.1583
79963	3A	3AM79963	74.576	65.227	78.564	471549827	85.386
80469	3A	3AM80469	74.576	71.022	NA	502402786	86.6637
20966	3A	3AM20966	74.576	NA	77.135	426165219	85.386
76765	3A	3AM76765	74.576	NA	78.564	449358120	86.1583
47534	3A	3AM47534	74.576	NA	78.564	504802113	86.6637
76298	3A	3AM76298	74.576	NA	78.564	497654940	86.6637
63730	3A	3AM63730	74.576	NA	78.564	495073126	86.6637
73812	3A	3AM73812	74.576	NA	78.564	453781335	85.386
79018	3A	3AM79018	74.576	NA	78.564	474153948	86.6637
39272	3A	3AM39272	74.576	NA	78.564	459038623	86.5224
39674	3A	3AM39674	75.739	NA	79.727	448786250	85.386
38470	3A	3AM38470	75.739	NA	79.727	446729356	85.386
53942	3A	3AM53942	75.739	NA	79.727	421765563	85.386
27368	3A	3AM27368	75.739	NA	79.727	474824187	86.6637
8394	3A	3AM8394	75.739	NA	79.727	485012012	86.1583
75430	3A	3AM75430	75.739	NA	79.727	487437307	85.386
30062	3A	3AM30062	75.971	72.909	NA	505232149	86.1583
67654	3A	3AM67654	77.337	NA	84.696	512032494	88.0168
56763	3A	3AM56763	79.255	76.193	84.696	507300420	88.0168
78955	3A	3AM78955	80.708	79.095	87.684	521443826	89.3573
4392	3A	3AM4392	80.708	79.095	NA	509998102	87.053
10578	3A	3AM10578	80.708	79.095	84.696	511754931	90.5503
74967	3A	3AM74967	80.708	79.095	87.684	514494284	88.0168
5680	3A	3AM5680	80.708	79.095	NA	510690368	90.5503
75077	3A	3AM75077	80.708	79.095	NA	527112388	88.0168
28607	3A	3AM28607	80.708	79.095	90.206	523746270	89.3573
35463	3A	3AM35463	80.708	79.095	NA	526515226	88.0168
72687	3A	3AM72687	80.708	NA	88.889	520491633	88.0168
3210	3A	3AM3210	80.806	NA	90.206	518356663	88.0168
32556	3A	3AM32556	82.157	79.095	95.323	NA	89.4829
81071	3A	3AM81071	82.157	79.095	94.187	521674615	89.3573
36517	3A	3AM36517	82.157	79.095	97.923	540669063	69.6
81494	3A	3AM81494	82.157	80.544	NA	535199486	89.2255
79272	3A	3AM79272	82.157	80.544	91.557	533624416	89.2255
30072	3A	3AM30072	82.157	80.544	94.187	538847432	89.2255
34362	3A	3AM34362	82.157	83.489	NA	560678986	88.0168
52157	3A	3AM52157	82.157	83.489	NA	556359131	89.8377
81582	3A	3AM81582	82.157	83.489	92.694	530197812	90.5503
14528	3A	3AM14528	82.157	83.489	92.694	557421716	90.5503
47031	3A	3AM47031	82.157	85.156	92.694	529614123	90.5503
79250	3A	3AM79250	82.157	87.08	91.557	571407257	90.5503
80869	3A	3AM80869	82.157	NA	92.694	533073384	89.4829
80585	3A	3AM80585	82.157	NA	92.694	569427006	90.5503
72652	3A	3AM72652	82.157	NA	94.187	543290308	89.0403
56927	3A	3AM56927	82.157	NA	96.473	545210998	90.5503
64832	3A	3AM64832	83.873	87.08	97.923	564943894	90.5503
46578	3A	3AM46578	89.811	NA	104.127	579377718	93.0399
64679	3A	3AM64679	89.811	NA	104.127	576605599	93.0399
59547	3A	3AM59547	89.811	NA	104.127	576912169	93.0399
30296	3A	3AM30296	89.811	NA	104.127	586879726	93.0399
76577	3A	3AM76577	92.592	NA	106.908	592009547	94.5185
80517	3A	3AM80517	95.334	NA	109.65	600007677	95.25
20268	3A	3AM20268	97.675	100.882	NA	605845867	98.694
51661	3A	3AM51661	101.766	104.973	NA	617217390	NA
81439	3A	3AM81439	102.117	NA	116.433	628341673	101.005
10749	3A	3AM10749	104.246	NA	118.562	616509482	NA
936	3A	3AM936	104.246	NA	118.562	619187082	103.309
9778	3A	3AM9778	105.942	109.149	120.258	613683132	103.83
73345	3A	3AM73345	107.697	110.904	121.524	612187460	105.054
61883	3A	3AM61883	107.697	110.904	121.524	612186246	104.728
65532	3A	3AM65532	107.697	110.904	120.258	612276009	104.945
11155	3A	3AM11155	107.697	NA	121.524	608896523	101.005
5794	3A	3AM5794	107.697	NA	121.524	609467515	101.005
76125	3A	3AM76125	107.697	NA	121.524	609044667	101.005
5751	3A	3AM5751	107.697	NA	121.524	611187732	101.005
78901	3A	3AM78901	107.697	NA	121.524	611481789	105.667
60142	3A	3AM60142	107.697	NA	121.524	640988755	105.667
8470	3A	3AM8470	115.451	118.658	NA	636992074	106.703
27980	3A	3AM27980	115.451	118.658	121.524	637115662	106.703
32569	3A	3AM32569	115.451	118.658	NA	637147944	106.703
79103	3A	3AM79103	118.189	121.787	124.124	649908719	108.897
20567	3A	3AM20567	118.189	121.787	124.124	649618201	108.897
69690	3A	3AM69690	118.58	121.787	126.943	647864284	108.897
68593	3A	3AM68593	118.58	121.787	128.277	649304990	195.099
71900	3A	3AM71900	118.58	NA	126.943	647858296	108.935
41329	3A	3AM41329	119.914	123.512	128.277	649321226	108.897
79529	3A	3AM79529	119.914	123.512	128.277	649150392	108.897
76975	3A	3AM76975	119.914	NA	128.277	649166662	108.897
14389	3A	3AM14389	119.914	NA	128.277	648440465	108.79
26279	3A	3AM26279	126.099	NA	134.462	644289370	110.545
52010	3A	3AM52010	126.099	NA	134.462	644285482	109.946
49970	3A	3AM49970	126.099	NA	134.462	644287188	110.545
40964	3A	3AM40964	126.099	NA	134.462	644671633	110.545
58368	3A	3AM58368	129.88	133.478	134.462	653851639	110.545
65934	3A	3AM65934	129.88	133.478	NA	643127654	109.946
27648	3A	3AM27648	129.88	133.478	134.462	643085796	109.946
79381	3A	3AM79381	129.88	133.478	134.462	653242834	109.946
78870	3A	3AM78870	131.699	135.297	134.462	653512829	109.946
26056	3A	3AM26056	133.339	136.937	135.639	657616496	111.622
75777	3A	3AM75777	133.339	136.937	135.639	657947351	111.622
43064	3A	3AM43064	133.339	136.937	135.639	657947784	111.622
32274	3A	3AM32274	133.339	NA	135.639	654589785	111.622
12264	3A	3AM12264	133.339	NA	135.639	655721757	NA
71564	3A	3AM71564	134.672	139.971	136.972	662948620	114.554
76398	3A	3AM76398	134.672	139.971	NA	681320263	123.053
24861	3A	3AM24861	134.672	139.971	NA	682424594	120.199
23087	3A	3AM23087	134.672	139.971	136.972	528103649	NA
11684	3A	3AM11684	134.672	139.971	138.178	666242427	113.857
80208	3A	3AM80208	134.672	139.971	136.972	659393603	113.176
76627	3A	3AM76627	134.672	141.638	136.972	659158241	113.176
6884	3A	3AM6884	134.672	141.638	NA	672095759	163.346
29035	3A	3AM29035	134.672	141.638	135.639	656125315	NA
35924	3A	3AM35924	134.672	141.638	135.639	657423796	80.129
27647	3A	3AM27647	134.672	141.638	134.462	643085711	109.946
76613	3A	3AM76613	134.672	NA	136.972	659160328	113.176
20248	3A	3AM20248	136.368	143.334	NA	679478622	123.006
73699	3A	3AM73699	136.368	143.334	136.972	662933539	114.554
4406	3A	3AM4406	136.368	143.334	136.972	663439200	111.28
76986	3A	3AM76986	136.368	143.334	NA	682370026	120.199
46024	3A	3AM46024	138.154	145.12	NA	683966998	119.496
35125	3A	3AM35125	144.94	NA	148.446	678834782	124.296
40420	3A	3AM40420	147.76	NA	151.266	676732807	130.173
30485	3A	3AM30485	147.76	NA	151.266	677002390	130.173
40418	3A	3AM40418	147.76	NA	151.266	676736021	130.173
8043	3A	3AM8043	147.76	NA	151.266	677002666	129.978
63329	3A	3AM63329	158.203	NA	161.709	699131766	123.006
77105	3A	3AM77105	158.203	NA	161.709	698633125	138.069
54195	3A	3AM54195	162.562	NA	166.068	701238651	141.337
7623	3A	3AM7623	162.562	NA	166.068	695110681	141.858
80006	3A	3AM80006	162.562	NA	166.068	695018527	141.858
80007	3A	3AM80007	162.562	NA	166.068	695018188	141.544
39724	3A	3AM39724	163.712	NA	167.218	700591258	142.646
34330	3A	3AM34330	163.712	NA	167.218	700736960	NA
10900	3A	3AM10900	164.994	171.96	NA	712496990	148.027
58806	3A	3AM58806	166.487	173.453	NA	712295804	146.862
9626	3A	3AM9626	169.535	NA	173.041	712604826	148.027
29012	3A	3AM29012	169.535	NA	173.041	712904911	146.052
47740	3A	3AM47740	174.616	NA	178.122	714303417	149.487
49197	3A	3AM49197	174.616	NA	178.122	714300374	149.487
76094	3A	3AM76094	174.616	NA	178.122	714155762	NA
12652	3A	3AM12652	174.616	NA	178.122	714156053	149.487
41929	3A	3AM41929	175.836	177.75	179.342	714424936	149.487
366	3A	3AM366	181.668	183.128	186.899	717903368	151.747
10899	3A	3AM10899	181.668	183.128	186.899	717653750	151.747
81060	3A	3AM81060	186.226	187.686	NA	722214884	158.356
6092	3A	3AM6092	186.226	187.686	NA	722207745	158.356
43831	3A	3AM43831	186.226	187.686	NA	721449611	156.823
13994	3A	3AM13994	187.981	189.441	NA	724201038	166.192
6953	3A	3AM6953	189.905	191.365	NA	724319849	166.192
8509	3A	3AM8509	192.997	NA	198.345	725849799	167.526
61868	3A	3AM61868	194.839	196.299	198.345	727070329	167.526
10817	3A	3AM10817	194.839	196.299	198.345	726997267	167.526
61269	3A	3AM61269	194.849	NA	200.197	728322518	173.585
3508	3A	3AM3508	197.838	196.299	203.186	731222095	173.585
7347	3A	3AM7347	197.838	NA	203.186	730278990	NA
12017	3A	3AM12017	197.838	NA	203.186	732042424	173.152
80539	3A	3AM80539	197.838	NA	203.186	731005380	173.152
35582	3A	3AM35582	197.838	NA	203.186	732668248	177.242
37804	3A	3AM37804	199.104	NA	204.452	734131120	NA
78433	3A	3AM78433	199.104	NA	204.452	734129821	NA
7071	3A	3AM7071	199.657	198.118	NA	730849183	173.152
1419	3A	3AM1419	200.309	NA	205.657	736288992	61.0586
56532	3A	3AM56532	200.309	NA	205.657	732472415	NA
8720	3A	3AM8720	201.443	199.904	NA	735716659	NA
9348	3A	3AM9348	201.443	199.904	NA	735715878	NA
77011	3A	3AM77011	204.674	203.135	NA	737968949	NA
81197	3A	3AM81197	204.674	203.135	NA	737968649	NA
38307	3A	3AM38307	204.674	203.135	NA	737800153	NA
11435	3A	3AM11435	205.455	NA	210.803	739410001	181.123
72092	3A	3AM72092	206.567	NA	211.915	739280327	180.325
10770	3A	3AM10770	207.618	206.079	213.078	739164692	177.242
57034	3A	3AM57034	207.618	206.079	NA	738989972	177.242
70196	3A	3AM70196	207.618	206.079	213.078	739160061	177.242
50704	3A	3AM50704	208.893	NA	214.241	738822179	177.242
78195	3A	3AM78195	210.263	NA	215.611	744449423	NA
20442	3A	3AM20442	210.263	NA	215.611	744765378	NA
78193	3A	3AM78193	210.263	NA	215.611	744451309	187.018
78194	3A	3AM78194	210.263	NA	215.611	744449512	NA
81224	3A	3AM81224	210.263	NA	215.611	744876062	187.018
3770	3A	3AM3770	211.712	NA	217.06	746633377	188.378
77357	3A	3AM77357	212.176	210.637	217.06	743884014	177.242
78548	3A	3AM78548	215.406	213.867	217.06	746175082	188.378
48326	3A	3AM48326	215.406	213.867	217.06	743251169	26.595
76274	3A	3AM76274	215.406	213.867	217.06	743261743	184.793
80584	3A	3AM80584	215.406	213.867	218.489	743199788	185.405
60381	3A	3AM60381	215.406	213.867	218.489	742977073	188.378
77577	3A	3AM77577	215.406	213.867	217.06	743207528	185.405
66009	3A	3AM66009	215.406	215.406	217.06	746352404	188.378
72136	3B	3BM72136	0	0	0	3241453	134.834
60456	3B	3BM60456	0	0	NA	NA	4.00484
23357	3B	3BM23357	0	NA	0	1253617	4.56078
72134	3B	3BM72134	0	NA	0	3240109	51.0723
64431	3B	3BM64431	0	NA	1.191	1617302	5.85834
44132	3B	3BM44132	1.45	1.45	NA	4442451	8.59373
64989	3B	3BM64989	3.145	3.145	NA	5582765	9.69889
67770	3B	3BM67770	3.145	3.145	NA	5585882	15.0504
10800	3B	3BM10800	3.278	NA	5.146	5672437	14.1045
14318	3B	3BM14318	3.278	NA	5.146	8866354	11.8367
77528	3B	3BM77528	4.841	4.841	6.709	6680289	13.792
51276	3B	3BM51276	4.841	4.841	NA	NA	14.1045
43766	3B	3BM43766	4.841	4.841	6.709	6681174	9.7239
10246	3B	3BM10246	4.841	4.841	NA	NA	NA
53982	3B	3BM53982	4.841	NA	6.709	6678821	9.7239
62613	3B	3BM62613	4.841	NA	6.709	NA	4.56078
80598	3B	3BM80598	4.841	NA	10.886	7064475	21.3331
29059	3B	3BM29059	4.841	NA	10.886	7063934	20.1354
4343	3B	3BM4343	4.841	NA	10.886	6754452	14.1045
3026	3B	3BM3026	4.841	NA	12.315	7604565	20.1354
80635	3B	3BM80635	4.841	NA	12.315	7187533	21.3331
78860	3B	3BM78860	4.841	NA	12.315	7188499	20.1354
46019	3B	3BM46019	4.841	NA	13.764	8811796	14.1045
12639	3B	3BM12639	4.841	NA	13.764	8811495	14.1045
79358	3B	3BM79358	4.841	NA	13.764	8340544	20.668
6054	3B	3BM6054	4.841	NA	13.764	9092583	14.1045
4653	3B	3BM4653	5.609	NA	17.475	9780097	25.4186
32683	3B	3BM32683	10.115	NA	21.981	10955319	26.9239
57993	3B	3BM57993	10.115	NA	21.981	11087190	11.4641
73453	3B	3BM73453	10.115	NA	21.981	10956619	26.9239
24337	3B	3BM24337	12.749	12.749	NA	17559160	5.85834
80940	3B	3BM80940	12.749	12.749	24.615	17770906	31.5345
26277	3B	3BM26277	12.749	12.749	NA	14163520	30.3344
24336	3B	3BM24336	12.749	12.749	NA	17562116	5.85834
7629	3B	3BM7629	14.265	14.265	NA	18873405	5.78583
72604	3B	3BM72604	14.265	14.265	26.044	18822166	5.78583
68098	3B	3BM68098	15.804	NA	27.583	19897194	34.1999
427	3B	3BM427	15.804	NA	27.583	25665242	34.6075
34803	3B	3BM34803	18.404	NA	30.183	26217650	34.6075
71404	3B	3BM71404	24.495	NA	36.274	22886103	37.2879
39127	3B	3BM39127	30.706	30.706	40.509	20139489	38.7931
7592	3B	3BM7592	36.705	36.705	NA	29776746	NA
57897	3B	3BM57897	38.491	38.491	NA	32285949	47.0893
32646	3B	3BM32646	40.246	40.246	42.921	32458849	NA
6207	3B	3BM6207	40.246	NA	42.921	32286058	46.8117
76983	3B	3BM76983	40.246	NA	47.937	37921824	53.3199
11529	3B	3BM11529	40.246	NA	47.937	38202821	52.9901
73082	3B	3BM73082	44.804	44.804	NA	54025509	59.7786
10863	3B	3BM10863	44.804	44.804	NA	54262462	57.9708
37006	3B	3BM37006	45.078	NA	56.349	48888872	NA
245	3B	3BM245	46.213	46.213	NA	60868226	60.2512
49982	3B	3BM49982	46.213	46.213	NA	55507427	61.6389
33757	3B	3BM33757	46.213	46.213	NA	60255657	61.6389
77783	3B	3BM77783	47.549	NA	58.82	52731213	57.9708
78472	3B	3BM78472	50.971	NA	75.819	137603378	62.3114
78410	3B	3BM78410	52.696	47.88	78.914	138502991	62.6665
39644	3B	3BM39644	52.696	47.88	NA	63916076	60.2512
79894	3B	3BM79894	52.696	49.494	74.232	120611044	62.569
24351	3B	3BM24351	52.696	49.494	71.56	83745737	62.569
60844	3B	3BM60844	52.696	49.494	NA	71807550	62.3114
62638	3B	3BM62638	52.696	49.494	72.949	128669123	62.569
32546	3B	3BM32546	52.696	49.494	NA	73691723	62.6665
71405	3B	3BM71405	52.696	49.494	83.771	140987175	62.3114
50676	3B	3BM50676	52.696	49.494	72.949	127292312	62.569
64601	3B	3BM64601	52.696	49.494	72.949	119420702	62.569
79281	3B	3BM79281	52.696	49.494	63.967	68878246	61.8939
58793	3B	3BM58793	52.696	49.494	72.949	129716010	62.3114
14946	3B	3BM14946	52.696	49.494	78.914	139778022	61.6389
43862	3B	3BM43862	52.696	49.494	88.754	136447050	62.3114
78891	3B	3BM78891	52.696	NA	63.967	67412949	61.6389
24101	3B	3BM24101	52.696	NA	65.416	68906574	NA
12433	3B	3BM12433	52.696	NA	68.277	75959337	NA
23630	3B	3BM23630	52.696	NA	68.277	66953956	61.6389
21771	3B	3BM21771	52.696	NA	68.277	78597193	62.569
80074	3B	3BM80074	52.696	NA	68.277	66184901	61.8939
50286	3B	3BM50286	52.696	NA	71.56	103636063	62.569
66011	3B	3BM66011	52.696	NA	71.56	117758395	62.569
4130	3B	3BM4130	52.696	NA	71.56	108062518	62.6665
42891	3B	3BM42891	52.696	NA	71.56	106284519	62.569
79735	3B	3BM79735	52.696	NA	71.56	115308287	62.569
80277	3B	3BM80277	52.696	NA	71.56	116121756	62.569
62742	3B	3BM62742	52.696	NA	71.56	111050105	62.569
42840	3B	3BM42840	52.696	NA	71.56	110047561	62.569
71478	3B	3BM71478	52.696	NA	71.56	NA	NA
31829	3B	3BM31829	52.696	NA	77.544	222247170	65.7219
45768	3B	3BM45768	52.696	NA	77.544	235421685	63.8367
66842	3B	3BM66842	52.696	NA	86.371	202849287	65.7219
79682	3B	3BM79682	52.696	NA	86.371	201866663	64.5918
35317	3B	3BM35317	55.198	54.777	77.544	214547681	65.7219
36501	3B	3BM36501	55.198	54.777	NA	414020326	65.7069
75323	3B	3BM75323	55.198	54.777	NA	172322594	63.8367
57308	3B	3BM57308	55.198	54.777	81.416	175094425	63.9617
25955	3B	3BM25955	55.198	54.777	NA	241108957	65.7219
65785	3B	3BM65785	55.198	54.777	86.371	204984295	65.5544
66162	3B	3BM66162	55.198	54.777	NA	245679575	63.9617
12050	3B	3BM12050	55.198	54.777	86.371	177651408	NA
7733	3B	3BM7733	55.198	54.777	86.371	185115483	65.7219
32491	3B	3BM32491	55.198	54.777	NA	227418757	64.7868
35363	3B	3BM35363	55.198	54.777	86.371	146900786	NA
48951	3B	3BM48951	55.198	54.777	86.371	190468353	65.5544
21846	3B	3BM21846	55.198	54.777	86.371	228422289	65.5544
36511	3B	3BM36511	55.198	54.777	NA	262898247	65.3044
79220	3B	3BM79220	55.198	54.777	NA	229634432	64.7868
41155	3B	3BM41155	55.198	54.777	NA	247163369	63.9617
55125	3B	3BM55125	55.198	54.777	NA	244911936	63.9617
22499	3B	3BM22499	55.776	NA	91.834	373859637	65.5544
53619	3B	3BM53619	55.776	NA	91.834	402005766	65.5544
9840	3B	3BM9840	57.39	NA	93.448	419645197	NA
50759	3B	3BM50759	59.003	54.777	95.061	288871546	NA
79515	3B	3BM79515	59.003	NA	95.061	379994920	65.5544
36923	3B	3BM36923	59.003	NA	95.061	376735568	65.5544
38622	3B	3BM38622	59.003	NA	95.061	410043278	NA
9878	3B	3BM9878	65.001	60.775	NA	NA	3.46314
28234	3B	3BM28234	70.741	66.515	NA	420602527	65.5544
10591	3B	3BM10591	72.256	68.03	100.885	417641117	66.6271
53942	3B	3BM53942	72.256	68.03	100.885	421765563	85.386
37011	3B	3BM37011	72.256	68.03	102.075	415350761	66.6271
80195	3B	3BM80195	72.256	68.03	NA	424629985	65.5544
64191	3B	3BM64191	73.433	71.159	100.885	448577221	67.1371
64939	3B	3BM64939	73.433	71.159	100.885	447287145	67.4547
81502	3B	3BM81502	73.433	71.159	103.252	447973867	67.4547
77468	3B	3BM77468	73.433	NA	103.252	440885389	NA
46704	3B	3BM46704	73.433	NA	103.252	434059059	NA
11270	3B	3BM11270	74.972	72.698	NA	463256770	67.6697
77453	3B	3BM77453	74.972	72.698	NA	458362207	67.4547
80906	3B	3BM80906	76.535	74.261	104.429	469766733	67.4547
65080	3B	3BM65080	82.22	79.946	NA	510000696	69.6175
65234	3B	3BM65234	84.039	81.765	NA	501128441	68.8699
75767	3B	3BM75767	84.039	81.765	NA	488588668	68.8699
58223	3B	3BM58223	84.039	81.765	NA	491072198	68.7099
55604	3B	3BM55604	84.039	81.765	NA	484299757	67.7847
34827	3B	3BM34827	84.039	81.765	NA	492040183	68.7099
281	3B	3BM281	85.489	83.215	NA	497609976	68.7099
81130	3B	3BM81130	85.489	83.215	105.695	480912144	67.6697
8186	3B	3BM8186	85.489	83.215	NA	475560543	68.8699
12267	3B	3BM12267	85.489	83.215	NA	476381555	69.0999
79820	3B	3BM79820	85.489	83.215	NA	474874590	66.7821
8396	3B	3BM8396	85.489	83.215	105.695	487224867	67.7847
70414	3B	3BM70414	85.489	83.215	NA	497019587	NA
40950	3B	3BM40950	85.489	83.215	NA	477832340	162.269
2766	3B	3BM2766	85.489	83.215	NA	473371311	68.8699
1846	3B	3BM1846	85.489	83.215	NA	505015956	68.8699
4885	3B	3BM4885	87.377	85.103	NA	507300935	66.7821
37750	3B	3BM37750	88.477	NA	108.683	521703614	69.5275
41148	3B	3BM41148	88.477	NA	108.683	518997978	69.5275
6527	3B	3BM6527	88.477	NA	108.683	510897273	69.5275
62795	3B	3BM62795	88.477	NA	108.683	525467083	69.5275
40221	3B	3BM40221	90.891	88.617	NA	513970179	69.6175
5754	3B	3BM5754	92.558	90.284	109.807	536031129	69.72
53293	3B	3BM53293	94.097	91.823	NA	538614435	69.72
8522	3B	3BM8522	94.097	91.823	NA	539785095	69.72
11894	3B	3BM11894	96.269	NA	113.518	551894024	71.3402
48764	3B	3BM48764	96.269	NA	113.518	554676708	71.3402
9814	3B	3BM9814	96.269	NA	113.518	553172402	71.3402
29718	3B	3BM29718	96.269	NA	113.518	553333951	NA
8783	3B	3BM8783	96.269	NA	113.518	545010477	NA
65624	3B	3BM65624	96.269	NA	113.518	550320414	71.3402
6915	3B	3BM6915	96.269	NA	113.518	547450326	71.6503
11735	3B	3BM11735	97.602	94.904	114.851	560427974	71.6503
59348	3B	3BM59348	97.602	94.904	NA	569425091	71.0652
72105	3B	3BM72105	99.052	NA	116.301	590291883	NA
65004	3B	3BM65004	99.052	NA	116.301	567245779	70.1176
74176	3B	3BM74176	99.052	NA	116.301	582033634	72.2379
39422	3B	3BM39422	99.052	NA	116.301	585646557	82.1426
73084	3B	3BM73084	100.731	98.033	116.301	586142435	70.6801
78404	3B	3BM78404	100.731	98.033	116.301	586734089	73.133
24973	3B	3BM24973	100.731	98.033	NA	584695039	NA
79616	3B	3BM79616	100.731	98.033	116.301	596429964	74.2632
6001	3B	3BM6001	100.731	98.033	116.301	580261243	72.2379
53138	3B	3BM53138	100.731	98.033	116.301	595689744	73.133
3120	3B	3BM3120	100.731	98.033	116.301	582787709	72.2379
46341	3B	3BM46341	100.731	98.033	116.301	591366915	72.4329
10905	3B	3BM10905	100.731	98.033	116.301	578616984	72.2379
36172	3B	3BM36172	100.731	98.033	NA	576145982	71.1227
75500	3B	3BM75500	100.731	98.033	NA	572746986	71.1227
52079	3B	3BM52079	100.731	98.033	116.301	585686304	160.904
77067	3B	3BM77067	100.731	99.483	NA	599812454	73.038
48415	3B	3BM48415	100.731	99.483	116.301	571603253	70.1176
68592	3B	3BM68592	102.181	99.483	118.575	614895022	NA
53113	3B	3BM53113	102.181	99.483	118.575	605449566	73.9156
46996	3B	3BM46996	102.181	104.259	118.575	627906823	74.2632
50132	3B	3BM50132	102.181	104.259	118.575	621153311	NA
71944	3B	3BM71944	102.181	110.643	NA	626090008	74.4332
50804	3B	3BM50804	103.005	115.66	118.575	630003836	74.2632
76090	3B	3BM76090	103.005	115.66	118.575	628476288	74.2632
80565	3B	3BM80565	104.791	117.446	118.575	646301822	75.1908
633	3B	3BM633	105.122	118.855	118.575	643333723	73.453
44984	3B	3BM44984	106.2	118.855	121.142	653212816	73.453
74676	3B	3BM74676	106.2	118.855	121.142	635845685	75.1908
11875	3B	3BM11875	106.2	118.855	121.142	634653121	73.453
35924	3B	3BM35924	119.029	132.762	135	657423796	80.129
79521	3B	3BM79521	120.058	134.429	135	696737289	NA
8271	3B	3BM8271	120.058	134.429	135	693645220	115.647
79958	3B	3BM79958	120.058	134.429	135	692841287	80.129
32622	3B	3BM32622	120.058	134.429	135	691750285	NA
77179	3B	3BM77179	120.058	134.429	135	694020841	NA
75386	3B	3BM75386	120.058	NA	135	689689591	80.129
27888	3B	3BM27888	121.698	136.069	137.669	707949032	80.9916
54439	3B	3BM54439	121.698	137.765	137.669	706896445	80.9916
76453	3B	3BM76453	121.698	NA	137.669	722485242	80.9916
76690	3B	3BM76690	121.698	NA	137.669	706446621	80.9916
68946	3B	3BM68946	123.365	139.432	NA	717302299	80.129
51746_1	3B	3BM51746_1	123.365	139.432	NA	541723975	80.7616
51746_2	3B	3BM51746_2	123.365	139.432	NA	541723975	80.7616
38502	3B	3BM38502	123.365	139.432	NA	726481597	81.2017
32512	3B	3BM32512	123.365	139.432	NA	723929837	81.2017
24537	3B	3BM24537	124.928	140.995	NA	736202800	80.9916
69615	3B	3BM69615	126.121	NA	142.092	734114546	NA
1239	3B	3BM1239	135.532	151.599	NA	736711821	85.5173
8788	3B	3BM8788	138.927	154.994	143.563	738380100	123.006
70218	3B	3BM70218	138.927	154.994	143.563	738748861	85.5173
2844	3B	3BM2844	138.927	154.994	143.563	616421595	NA
10185	3B	3BM10185	138.927	154.994	143.563	616420436	82.8209
75541	3B	3BM75541	138.927	154.994	NA	732728277	82.1568
8645	3B	3BM8645	138.927	154.994	143.563	737071936	128.641
76984	3B	3BM76984	138.927	154.994	142.092	732119466	NA
73061	3B	3BM73061	138.927	NA	143.563	738754363	86.975
8610	3B	3BM8610	138.927	NA	143.563	738684465	86.975
65245	3B	3BM65245	140.356	NA	144.992	739660683	88.3127
78481	3B	3BM78481	140.356	NA	144.992	559075238	NA
51903	3B	3BM51903	140.356	NA	144.992	739984025	88.3127
7061	3B	3BM7061	142.023	156.813	146.659	745733229	90.873
50524	3B	3BM50524	142.023	156.813	146.659	745714054	88.0751
70345	3B	3BM70345	143.539	156.813	148.175	750863334	93.906
12260	3B	3BM12260	143.539	156.813	148.175	750361226	95.3887
74787	3B	3BM74787	143.539	156.813	148.175	750137790	95.3887
31149	3B	3BM31149	143.539	NA	148.175	752091809	91.5181
27363	3B	3BM27363	144.989	NA	149.625	747801107	91.1481
79797	3B	3BM79797	144.989	NA	149.625	742171128	89.1278
78696	3B	3BM78696	148.73	162.004	NA	755482837	97.0264
12091	3B	3BM12091	150.201	163.475	NA	759168559	NA
46590	3B	3BM46590	151.142	NA	155.778	NA	80.9411
76508	3B	3BM76508	154.48	163.475	159.116	760709237	NA
9095	3B	3BM9095	154.48	NA	159.116	760578586	99.4368
48681	3B	3BM48681	154.48	NA	159.116	755616721	NA
7294	3B	3BM7294	165.62	174.615	NA	772399567	106.728
11935	3B	3BM11935	165.62	174.615	NA	772397429	106.728
61285	3B	3BM61285	167.404	NA	172.04	775830119	110.153
7539	3B	3BM7539	167.404	NA	172.04	776031785	110.153
74609	3B	3BM74609	167.404	NA	172.04	774475273	149.487
29814	3B	3BM29814	180.982	NA	185.618	NA	115.799
81240	3B	3BM81240	183.453	NA	188.089	784959690	119.902
1766	3B	3BM1766	191.185	201.57	193.746	796622239	124.023
57092	3B	3BM57092	192.575	201.57	NA	798550700	134.834
33031	3B	3BM33031	192.575	201.57	NA	795023248	125.365
54878	3B	3BM54878	192.575	201.57	195.136	794941476	160.585
4246	3B	3BM4246	192.575	201.57	NA	445494065	NA
10559	3B	3BM10559	192.575	201.57	NA	795485906	125.365
55652	3B	3BM55652	192.575	201.57	NA	795917023	125.365
22558	3B	3BM22558	192.575	NA	195.136	795172049	125.365
46474	3B	3BM46474	192.825	203.21	NA	801910857	134.834
28159	3B	3BM28159	203.018	NA	205.579	809524126	136.312
11049	3B	3BM11049	205.687	NA	208.248	820592300	140.508
68553	3B	3BM68553	206.732	217.117	NA	821222918	56.6482
43749	3B	3BM43749	206.732	217.117	208.248	820305934	140.508
71680	3B	3BM71680	206.732	217.117	208.248	821690459	163.855
19046	3B	3BM19046	206.732	217.117	208.248	821652791	144.743
3434	3B	3BM3434	208.248	218.633	208.248	821819604	140.508
28522	3B	3BM28522	209.677	NA	209.677	826093664	144.743
45892	3B	3BM45892	209.677	NA	209.677	829541393	144.743
10528	3B	3BM10528	209.677	NA	209.677	829203635	144.743
5211	3B	3BM5211	209.677	NA	209.677	818000738	143.441
11701	3B	3BM11701	209.677	NA	209.677	817906151	140.508
10750	3B	3BM10750	209.677	NA	209.677	823762711	144.383
79690	3B	3BM79690	209.677	NA	209.677	822970145	143.293
72656	3B	3BM72656	209.677	NA	209.677	822972422	143.293
10667	3B	3BM10667	209.677	NA	209.677	829197846	144.743
23357	3D	3DULM23357	0	0	NA	1253617	4.56078
30065	3D	3DM30065	32.805	32.805	NA	32269239	NA
41681	3D	3DM41681	34.418	34.418	NA	28500113	94.0879
76064	3D	3DM76064	34.418	34.418	NA	33159537	97.6569
13411	3D	3DM13411	34.418	34.418	NA	36592472	97.6569
15625	3D	3DM15625	34.418	34.418	NA	36978965	97.6569
25921	3D	3DM25921	39.352	39.352	NA	53382508	NA
71478	3D	3DM71478	42.995	42.995	0	71795750	NA
45188	3D	3DM45188	42.995	44.883	0	64767560	73.223
34605	3D	3DM34605	44.445	48.166	1.45	86353052	74.4206
76936	3D	3DM76936	44.445	NA	1.45	122454458	40.5082
38826	3D	3DM38826	45.581	55.573	2.586	173066336	70.179
78396	3D	3DM78396	47.097	56.924	4.102	272103042	67.1522
45318	3D	3DM45318	47.097	NA	4.102	175404659	67.1522
52061	3D	3DM52061	51.456	60.987	8.461	340684008	112.568
55681	3D	3DM55681	51.456	76.769	NA	426485498	65.5359
48173	3D	3DM48173	79.513	114.482	NA	519267691	119.414
46364	3D	3DM46364	91.322	126.291	NA	537483569	55.0245
29418	3D	3DM29418	153.675	188.644	110.68	605208487	NA
14491	3D	3DM14491	153.675	188.644	110.68	604321015	143.007
45351	3D	3DM45351	153.675	188.644	110.68	603414477	149.003
56671	3D	3DM56671	153.675	190.497	110.68	603414401	149.003
28911	3D	3DM28911	153.675	190.497	110.68	NA	148.484
37812	3D	3DM37812	153.675	190.497	110.68	604783509	143.007
81241	3D	3DM81241	153.675	190.497	110.68	604821538	148.409
76163	3D	3DM76163	153.675	NA	110.68	601705152	41.3807
76164	3D	3DM76164	153.675	NA	110.68	601704824	149.826
45650	3D	3DM45650	153.675	NA	110.68	601447310	149.826
17317	3D	3DM17317	153.675	NA	110.68	603380293	149.003
13582	3D	3DM13582	153.675	NA	110.68	604879564	143.007
67247	3D	3DM67247	153.675	NA	110.68	NA	139.618
10748	4A	4AM10748	0	0	0	2989780	8.60677
34516	4A	4AM34516	7.633	NA	8.984	4595357	8.60677
10389	4A	4AM10389	7.633	NA	8.984	4619962	8.60677
34577	4A	4AM34577	7.633	NA	8.984	4626676	14.3318
33074	4A	4AM33074	12.588	12.588	13.939	6028534	NA
21392	4A	4AM21392	12.588	NA	13.939	7154905	25.6643
8337	4A	4AM8337	12.588	NA	13.939	7404866	25.1939
11749	4A	4AM11749	15.853	NA	17.204	11811228	27.0835
6948	4A	4AM6948	15.853	NA	17.204	11811427	70.3167
77567	4A	4AM77567	28.37	28.37	NA	16705961	30.901
52625	4A	4AM52625	31.948	31.948	NA	15929669	30.901
21309	4A	4AM21309	31.948	31.948	27.416	15930066	30.901
40004	4A	4AM40004	31.948	31.948	26.292	15930598	30.901
38828	4A	4AM38828	31.948	NA	26.292	15636362	NA
46373	4A	4AM46373	42.235	42.235	27.416	21969383	NA
78596	4A	4AM78596	46.876	NA	55.305	41952338	42.8395
74057	4A	4AM74057	46.876	NA	55.305	45109679	NA
76763	4A	4AM76763	46.876	NA	55.305	43699212	NA
8242	4A	4AM8242	46.876	NA	55.305	42393491	NA
20649	4A	4AM20649	49.989	49.989	NA	53555885	47.5316
80853	4A	4AM80853	51.577	51.577	60.006	60812662	47.0176
41008	4A	4AM41008	51.879	NA	61.34	66146686	47.5316
77978	4A	4AM77978	51.879	NA	61.34	88731284	47.5316
45656	4A	4AM45656	51.879	NA	61.34	75919461	46.6034
2475	4A	4AM2475	51.879	NA	61.34	83917464	NA
78086	4A	4AM78086	51.879	NA	61.34	79022853	NA
79114	4A	4AM79114	51.879	NA	61.34	90514800	47.5316
80231	4A	4AM80231	51.879	NA	61.34	70314061	47.5316
42619	4A	4AM42619	53.272	53.272	NA	37061672	40.2698
55642	4A	4AM55642	54.584	NA	64.045	86495867	47.5316
48729	4A	4AM48729	58.647	NA	68.108	278940913	NA
21228	4A	4AM21228	59.837	NA	69.298	472707215	NA
28797	4A	4AM28797	59.837	NA	69.298	498477969	NA
12806	4A	4AM12806	61.287	NA	70.748	512647571	NA
1360	4A	4AM1360	62.676	NA	72.137	558216921	51.1522
77062	4A	4AM77062	66.538	66.538	NA	585962373	57.2992
57347	4A	4AM57347	69.164	NA	78.625	595182261	53.1262
49094	4A	4AM49094	76.025	76.025	85.486	597849822	58.4882
19982	4A	4AM19982	76.025	NA	85.486	584640633	58.3834
58650	4A	4AM58650	79.335	77.396	90.601	598557245	61.912
43375	4A	4AM43375	79.335	77.396	90.601	596662974	60.7562
5911	4A	4AM5911	79.335	77.396	90.601	598556814	61.912
12302	4A	4AM12302	79.335	80.525	89.151	602575145	61.912
5803	4A	4AM5803	79.335	80.525	89.151	602576641	61.912
11778	4A	4AM11778	79.335	83.426	90.601	599326460	61.912
81477	4A	4AM81477	79.335	83.426	89.151	599490037	61.912
7386	4A	4AM7386	79.335	NA	90.601	598556681	61.912
12329	4A	4AM12329	79.335	NA	90.601	599846273	61.912
9799	4A	4AM9799	83.893	85.066	95.159	601229839	62.5359
76486	4A	4AM76486	87.603	NA	98.869	604208947	65.9546
21064	4A	4AM21064	87.603	NA	98.869	604210687	65.9546
79177	4A	4AM79177	88.974	NA	100.24	604210960	65.9546
40846	4A	4AM40846	89.633	90.806	NA	608923629	66.2793
10587	4A	4AM10587	91.608	NA	102.874	608992168	66.2793
39801	4A	4AM39801	92.827	92.321	104.093	610817203	68.2763
42091	4A	4AM42091	92.827	92.321	104.093	605825988	66.9543
77003	4A	4AM77003	94.343	93.837	104.093	612151073	69.5957
76459	4A	4AM76459	94.343	NA	104.093	608926731	66.2793
8103	4A	4AM8103	94.343	NA	104.093	610493879	67.9209
77381	4A	4AM77381	95.859	95.353	NA	611618201	69.9639
7070	4A	4AM7070	99.045	NA	108.795	617097246	NA
56921	4A	4AM56921	99.045	NA	108.795	616310634	74.9628
74052	4A	4AM74052	100.793	100.287	NA	614411302	73.0016
24962	4A	4AM24962	102.46	101.954	108.795	615437458	75.8091
7552	4A	4AM7552	104.156	103.65	NA	617446301	183.927
31239	4A	4AM31239	112.713	112.207	NA	625607958	89.0722
1161	4A	4AM1161	112.713	112.207	NA	618176596	NA
24360	4A	4AM24360	114.326	113.82	NA	623399862	87.3743
46819	4A	4AM46819	114.326	113.82	NA	622049276	87.538
43192	4A	4AM43192	114.326	113.82	NA	623318044	87.3743
1968	4A	4AM1968	114.326	113.82	NA	625154158	170.51
71854	4A	4AM71854	114.326	113.82	NA	625435279	89.3458
77280	4A	4AM77280	114.326	113.82	NA	624621176	91.1944
44327	4A	4AM44327	115.914	115.408	NA	624566233	91.1944
60934	4A	4AM60934	117.873	116.817	124.208	628329330	91.2277
49391	4A	4AM49391	124.765	123.709	NA	632798317	100.384
32870	4A	4AM32870	126.174	125.118	NA	639958458	101.233
10595	4A	4AM10595	126.174	125.118	NA	630847472	100.384
8155	4A	4AM8155	126.174	125.118	NA	638805515	102.044
45924	4A	4AM45924	130.283	128.348	136.618	684998575	102.435
77318	4A	4AM77318	130.283	NA	136.618	638704170	102.044
25688	4A	4AM25688	141.879	134.347	149.707	674855064	NA
9906	4A	4AM9906	141.879	NA	148.214	661301686	110.131
77998	4A	4AM77998	143.372	138.771	149.707	664442151	105.871
26090	4A	4AM26090	143.372	138.771	149.707	664442270	105.871
22594	4A	4AM22594	145.096	140.495	NA	NA	108.722
35078	4A	4AM35078	145.096	140.495	NA	666113079	106.718
66725	4A	4AM66725	145.096	140.495	NA	667310080	108.722
55277	4A	4AM55277	145.096	140.495	NA	667308402	108.722
77502	4A	4AM77502	146.544	NA	154.372	659472205	110.131
73881	4A	4AM73881	146.684	142.083	NA	658190618	110.131
68839	4A	4AM68839	146.684	142.083	154.372	659427419	108.722
60738	4A	4AM60738	148.324	143.723	NA	649503082	110.131
66086	4A	4AM66086	148.324	143.723	NA	649981566	110.131
75745	4A	4AM75745	148.324	143.723	NA	651379497	110.131
50550	4A	4AM50550	154.753	NA	162.441	690970142	141.082
41759	4A	4AM41759	154.753	NA	162.441	688095854	114.463
9263	4A	4AM9263	157.691	153.09	162.441	692272698	118.718
66169	4A	4AM66169	165.622	160.497	170.372	702700910	127.713
8400	4A	4AM8400	182.951	177.826	NA	NA	137.148
42370	4A	4AM42370	182.951	177.826	NA	713523075	137.91
10874	4A	4AM10874	182.951	177.826	NA	669201945	52.3591
6688	4A	4AM6688	182.951	177.826	NA	NA	137.044
10176	4A	4AM10176	182.951	177.826	NA	713505410	45.9738
23688	4A	4AM23688	183.849	NA	188.599	731012289	147.282
12459	4A	4AM12459	183.849	NA	188.599	714295103	138.335
60136	4A	4AM60136	183.849	NA	188.599	731011580	147.537
47901	4A	4AM47901	185.342	177.826	195.732	713117194	137.91
22324	4A	4AM22324	185.342	182.061	196.895	724090497	142.285
61648	4A	4AM61648	185.342	182.061	NA	721385805	42.0848
66655	4A	4AM66655	185.342	183.675	194.555	731011855	147.151
68823	4A	4AM68823	185.342	183.675	NA	729576996	NA
78908	4A	4AM78908	185.342	185.342	190.092	742279492	164.13
53393	4A	4AM53393	185.342	185.342	NA	739524453	152.986
43778_1	4A	4AM43778_1	185.342	185.342	NA	743453661	164.13
43778_2	4A	4AM43778_2	185.342	185.342	NA	743453661	164.13
70194	4A	4AM70194	185.342	185.342	NA	743948836	154.497
68148	4A	4AM68148	185.342	185.342	196.895	744272060	163.833
53285	4A	4AM53285	185.342	NA	190.092	739068073	154.298
8193	4A	4AM8193	185.342	NA	193.126	713119968	137.279
11988	4A	4AM11988	185.342	NA	194.555	739313478	152.986
52406	4A	4AM52406	185.342	NA	194.555	729871665	145.187
52407	4A	4AM52407	185.342	NA	196.895	729870752	146.453
42010	4A	4AM42010	186.712	NA	198.265	724262915	139.966
6329	4B	4BM6329	0	0	NA	1562796	5.98739
80051	4B	4BM80051	1.429	1.429	0	1255526	6.77565
931	4B	4BM931	4.418	4.418	7.37	7037363	24.6658
72348	4B	4BM72348	4.418	NA	7.37	4852426	15.9127
75683	4B	4BM75683	7.596	7.596	11.035	NA	27.3871
76939	4B	4BM76939	13.832	NA	21.868	14053557	32.6582
80662	4B	4BM80662	15.115	15.115	23.151	13690815	NA
81275	4B	4BM81275	15.115	15.115	23.151	14054375	32.6582
65475	4B	4BM65475	18.63	18.63	28.614	17187912	38.9334
70174	4B	4BM70174	18.63	18.63	25.326	12606380	35.5987
63893	4B	4BM63893	18.63	18.63	25.326	13160291	34.646
34260	4B	4BM34260	18.63	NA	26.889	12460218	36.7777
8084	4B	4BM8084	18.63	NA	28.614	13689293	NA
78670	4B	4BM78670	20.416	20.416	31.743	15984689	39.9308
53624	4B	4BM53624	20.416	20.416	31.743	15773268	39.9308
63876	4B	4BM63876	20.416	20.416	31.743	20604697	42.885
34526	4B	4BM34526	20.416	20.416	31.743	15772723	39.9308
47849	4B	4BM47849	20.416	NA	31.743	18090900	41.6547
80693	4B	4BM80693	20.866	NA	34.973	19613888	44.9414
49875	4B	4BM49875	23.811	23.811	37.918	21469404	45.7194
24098	4B	4BM24098	23.811	23.811	39.152	24041397	47.6318
33162	4B	4BM33162	42.553	42.553	49.775	30485492	52.7007
7508	4B	4BM7508	44.166	44.166	49.775	30319454	54.637
76867	4B	4BM76867	45.729	45.729	50.85	36725781	NA
39025	4B	4BM39025	45.729	45.729	49.775	34080426	52.7007
56078	4B	4BM56078	45.729	45.729	49.775	29944058	54.637
12856	4B	4BM12856	47.158	47.158	54.607	62039375	59.9424
6994	4B	4BM6994	47.158	47.158	54.607	63149093	59.5072
35104	4B	4BM35104	47.158	47.158	54.607	58899028	59.5072
5248	4B	4BM5248	53.646	53.646	57.908	186193279	62.9995
34895	4B	4BM34895	59.073	59.073	58.996	434016347	65.5905
80989	4B	4BM80989	61.742	61.742	58.996	459922016	69.7786
70599	4B	4BM70599	64.921	64.921	61.244	488361943	66.5741
78275	4B	4BM78275	64.921	64.921	61.244	463930170	66.5741
78134	4B	4BM78134	64.921	64.921	61.244	506146341	72.3182
39214	4B	4BM39214	64.921	64.921	61.244	499848821	72.5238
11963	4B	4BM11963	64.921	64.921	61.244	472055318	71.4614
34413	4B	4BM34413	69.549	69.549	61.244	527297600	69.8643
28344	4B	4BM28344	71.163	71.163	61.244	530522863	70.6594
44330	4B	4BM44330	72.497	72.888	61.244	541560019	70.9061
76419	4B	4BM76419	72.497	72.888	65.32	564918692	NA
71823	4B	4BM71823	72.497	72.888	61.244	532627412	70.9061
80041	4B	4BM80041	72.497	72.888	NA	547901292	48.9814
13720	4B	4BM13720	72.497	72.888	61.244	533724434	71.4614
21439	4B	4BM21439	72.497	76.118	62.578	589178142	73.8399
76000	4B	4BM76000	72.497	78.042	61.244	552018047	72.1365
52994	4B	4BM52994	72.497	78.042	61.244	548862927	71.4614
77270	4B	4BM77270	72.497	78.042	61.244	539281712	71.4614
32990	4B	4BM32990	72.497	78.042	61.244	535049892	71.4614
55675	4B	4BM55675	72.497	78.042	61.244	566955375	71.4614
9697	4B	4BM9697	72.497	78.042	61.244	571858992	71.9138
10761	4B	4BM10761	72.497	78.042	61.244	540015665	75.646
39627	4B	4BM39627	72.497	78.042	61.244	570764962	71.9138
43257	4B	4BM43257	72.497	78.042	69.138	563733191	NA
12310	4B	4BM12310	72.497	78.042	61.244	542383096	70.9061
60954	4B	4BM60954	72.497	79.767	70.315	579101544	73.8604
976	4B	4BM976	72.497	79.767	67.933	577049326	71.4614
69664	4B	4BM69664	72.497	81.522	62.578	573275933	75.646
50833	4B	4BM50833	72.497	81.522	62.578	574945415	71.29
54629	4B	4BM54629	72.497	85.232	65.32	597911899	73.8399
39484	4B	4BM39484	72.497	86.796	65.32	589809778	73.4629
50753	4B	4BM50753	72.497	NA	62.578	590441944	74.9537
40320	4B	4BM40320	72.497	NA	62.578	577655294	71.29
76849	4B	4BM76849	72.497	NA	65.32	594872706	73.8399
65415	4B	4BM65415	75.131	89.974	72.949	614889979	113.146
71910	4B	4BM71910	76.346	95.077	66.77	623065942	NA
70940	4B	4BM70940	77.215	NA	75.033	624576734	60.4137
77483	4B	4BM77483	82.692	NA	80.51	636988302	81.7157
7462	4B	4BM7462	86.312	105.043	84.13	642341548	85.8763
48887	4B	4BM48887	89.491	108.222	NA	645750195	90.0713
72696	4B	4BM72696	90.321	NA	88.139	648757738	86.9902
55667	4B	4BM55667	90.321	NA	88.139	647108248	89.4407
80596	4B	4BM80596	90.321	NA	88.139	647336535	164.13
72130	4B	4BM72130	90.321	NA	88.139	647622956	86.5549
77665	4B	4BM77665	90.321	NA	88.139	647618239	86.9902
50363	4B	4BM50363	95.097	NA	92.915	651719670	95.6371
48353	4B	4BM48353	101.144	120.759	92.915	654795862	97.7346
45261	4B	4BM45261	101.144	120.759	NA	650362375	NA
43626	4B	4BM43626	101.144	120.759	92.915	650071403	97.2959
10341	4B	4BM10341	102.028	120.759	94.267	653857905	100.665
43355	4B	4BM43355	108.233	127.848	101.738	657825572	104.788
78062	4B	4BM78062	108.233	129.298	100.472	657299466	104.788
8859	4B	4BM8859	111.463	132.528	NA	660516563	110.84
7957	4B	4BM7957	113.103	134.168	NA	663106677	114.305
78054	4B	4BM78054	113.103	134.168	NA	665853063	114.871
7958	4B	4BM7958	113.103	134.168	NA	663106554	113.671
51435	4B	4BM51435	114.77	135.835	NA	665058759	114.871
34423	4D	4DM34423	0	NA	0	1876321	9.3295
41441	4D	4DM41441	1.389	0	1.389	4069020	21.3122
7005	4D	4DM7005	1.389	3.643	1.389	3103239	18.3989
60510	4D	4DM60510	1.389	NA	1.389	3286757	NA
47181	4D	4DM47181	1.389	NA	1.389	3143290	17.6937
49180	4D	4DM49180	8.282	NA	8.282	4765522	25.6186
78949	4D	4DM78949	53.168	53.168	0	25450514	55.5453
80718	4D	4DM80718	56.506	60.36	3.338	30024407	79.8268
30317	4D	4DM30317	61.064	72.897	7.896	108902886	83.8442
51904	4D	4DM51904	61.064	72.897	7.896	110955696	80.9019
76464	4D	4DM76464	61.064	72.897	7.896	149998213	85.1158
59507	4D	4DM59507	61.064	72.897	7.896	263948648	83.8442
80783	4D	4DM80783	62.58	74.412	10.905	359046561	85.7228
11897	4D	4DM11897	62.58	74.412	9.412	335782056	80.428
55185	4D	4DM55185	65.051	76.052	13.376	363685650	86.2892
75657	4D	4DM75657	70.079	89.011	16.911	438257251	90.9829
19353	4D	4DM19353	72.646	90.736	19.478	451340563	92.7517
77885	4D	4DM77885	72.646	90.736	NA	444526530	92.1101
76419	4D	4DM76419	72.646	90.736	19.478	451175737	NA
9171	4D	4DM9171	74.401	92.491	NA	459303904	94.2199
35058	4D	4D.ULM35058	108.149	126.239	NA	481616819	102.833
78577	5A	5AM78577	0	0	NA	1226251	16.3497
74584	5A	5AM74584	0	0	NA	335385	8.12291
78917	5A	5AM78917	0	0	NA	335498	151.292
3179	5A	5AM3179	0	0	NA	693161	6.6689
71133	5A	5AM71133	1.675	NA	0	665166	7.28006
79712	5A	5AM79712	2.799	NA	1.124	2122090	15.8564
77894	5A	5AM77894	2.799	NA	1.124	2122508	15.8564
41715	5A	5AM41715	11.886	11.886	10.211	8939349	NA
28466	5A	5AM28466	11.886	11.886	19.224	6422197	23.458
12158	5A	5AM12158	11.886	11.886	10.211	9124517	25.2715
60191	5A	5AM60191	11.886	NA	14.718	5998367	23.458
43091	5A	5AM43091	11.886	NA	19.224	8944959	25.2715
65358	5A	5AM65358	11.886	NA	19.224	6289105	23.1884
64449	5A	5AM64449	21.05	NA	29.828	22326042	19.6811
30698	5A	5AM30698	21.05	NA	29.828	22014629	35.3757
33515	5A	5AM33515	21.05	NA	29.828	22721641	20.2342
41931	5A	5AM41931	21.05	NA	29.828	22722860	35.5734
71078	5A	5AM71078	21.05	NA	29.828	22760435	35.3757
75623	5A	5AM75623	21.05	NA	29.828	22721727	35.3757
76363	5A	5AM76363	25.656	25.656	NA	10605670	29.5437
64310	5A	5AM64310	25.656	25.656	NA	10592548	29.5437
43006	5A	5AM43006	36.426	36.426	NA	32669151	38.7231
80508	5A	5AM80508	36.95	NA	45.728	36324629	39.6199
76689	5A	5AM76689	36.95	NA	45.728	36319151	39.6199
25701	5A	5AM25701	37.919	37.919	NA	31446310	149.003
78583	5A	5AM78583	46.972	46.972	60.078	47459356	43.2669
49259	5A	5AM49259	46.972	46.972	66.598	46621855	43.2669
10981	5A	5AM10981	46.972	46.972	60.078	46234078	43.2669
[truncated: 1,586 more rows]

## Sheet: Bin density
Supplementary Table S3
The total marker number, bin marker density and map coverage on the maps of BW, SpB, and consensus map BW-SpB.
BW	Length	Total markers	Marker bins	Bin density
Ch1-1A	164.008	153	48	3.41683
Ch2-1B	199.759	173	40	4.99397
Ch3-1D1	97.4687	57	17	5.73345
Ch4-1D2	1.5389	5	2	0.76945
Ch5-2A	253.23	208	53	4.77792
Ch6-2B	229.436	259	64	3.58494
Ch7-2D1	5.4927	19	4	1.37318
Ch8-2D2	102.915	27	14	7.35108
Ch9-3A	215.4	137	56	3.84643
Ch10-3B	218.633	162	52	4.20447
Ch11-3D	190.5	23	15	12.7
Ch12-4A	185.342	73	39	4.75236
Ch13-4B	135.835	70	35	3.88101
Ch14-4D	126.239	17	11	11.4763
Ch15-5A	277.312	183	49	5.65944
Ch16-5B	182.415	229	57	3.20027
Ch17-5D	217.925	26	13	16.7634
Ch18-6A	125.964	154	37	3.40443
Ch19-6B	158.212	109	30	5.27372
Ch20-6D1	0	5	1	0
Ch21-6D2	26.3773	12	6	4.39622
Ch22-7A1	0	4	1	0
Ch23-7A2	18.7415	5	2	9.37075
Ch24-7A3	147.379	117	35	4.21083
Ch25-7A4	25.9869	23	9	2.88743
Ch26-7B	188.01	114	35	5.3717
Ch27-7D1	3.3126	10	3	1.1042
Ch28-7D2	55.241	15	8	6.90512
Sum	3552.67	2389	736	4.827
SpB	Length	Total markers	Marker bins	Bin density
Ch1-1A	180.311	180	62	2.90824
Ch2-1B	153.473	200	64	2.39801
Ch3-1D	38.4929	29	10	3.84929
Ch4-2A	139.199	100	31	4.49028
Ch5-2B	208.199	236	66	3.15453
Ch6-2D1	13.0567	21	9	1.45074
Ch7-2D2	58.8347	22	7	8.40496
Ch8-3A	218.489	189	65	3.36138
Ch9-3B	209.677	190	65	3.2258
Ch10-3D	110.68	21	6	18.4467
Ch11-4A	198.265	83	38	5.2175
Ch12-4B	101.738	78	33	3.08296
Ch13-4D1	8.2818	6	3	2.7606
Ch14-4D2	19.4777	12	8	2.43471
Ch15-5A	238.128	269	62	3.84078
Ch16-5B	162.627	219	59	2.75639
Ch17-5D	135.333	37	12	11.2778
Ch18-6A	148.458	107	39	3.80661
Ch19-6B	174.265	145	46	3.78837
Ch20-6D	201.219	37	14	14.3728
Ch21-7A	217.916	211	65	3.35256
Ch22-7B	164.06	156	43	3.81535
Ch23-7D	119.961	24	10	11.9961
Sum	3220.14	2572	817	3.94142
BW-SpB	Length	Total markers	Marker bins	Bin density
1A	142.221	212	39	3.64669
1B	175.333	246	58	3.02298
1D	87.231	67	20	4.36155
2A	166.145	264	48	3.46135
2B	208.199	350	69	3.01738
2D.1	11.907	23	3	3.969
2D.2	80.657	33	15	5.37713
3A	215.406	244	86	2.50472
3B	209.677	267	77	2.72308
3D	153.7	31	12	12.8083
4A	186.712	124	53	3.52287
4B	114.77	87	35	3.27914
4D	108.149	21	12	9.01242
5A	252.972	309	68	3.72018
5B	184.954	320	74	2.49938
5D	217.925	42	20	10.8963
6A	144.879	200	48	3.01831
6B	158.212	190	54	2.92985
6D	206.153	45	17	12.1266
7A	217.214	267	66	3.29112
7B	176.914	198	57	3.10375
7D	119.961	43	16	7.49756
Sum	3539.29	3583	947	3.73737

## Sheet: QTL Table by chromosome
Supplementary Table 4
Individual QTL detected in each chromosome in BW and SpB populations.
	TraitName#	Linkage group	Position	LeftMarker	RightMarker	LOD	PVE(%)	Add	Positive Allele		TraitID
BW	SdWidthmeanM	1	15	1AM8696	1AM28635	3.2126	14.7593	0.0313	B	7.5	16.5
	SdThickmeanW	1	62	1AM74868	1AM7022	3.4697	16.6832	0.0262	B	58.5	67.5
	SdAreaB2	1	64	1AM7022	1AM36584	3.9962	19.0528	0.4805	B	59.5	69.5
	SdAreaW1	1	64	1AM7022	1AM36584	3.5878	17.5662	0.4521	B	59.5	69.5
	SdThickmeanM	1	64	1AM7022	1AM36584	3.115	20.1026	0.0364	B	59.5	69.5
	SdThicknessB2	1	64	1AM7022	1AM36584	2.8875	15.6266	0.0673	B	58.5	69.5
	SdThickW1	1	64	1AM7022	1AM36584	5.6584	23.2782	0.0346	B	59.5	67.5
	SdThickW2	1	64	1AM7022	1AM36584	4.0638	18.233	0.0314	B	59.5	67.5
	SdWidthmeanN	1	64	1AM7022	1AM36584	4.5214	22.3595	0.0396	B	59.5	67.5
	SdWidthN2	1	64	1AM7022	1AM36584	3.1504	26.257	0.0538	B	59.5	67.5
	TGWB2	1	64	1AM7022	1AM36584	3.5626	18.48	2.318	B	59.5	69.5
	TGWW1	1	64	1AM7022	1AM36584	5.0268	19.9034	1.3703	B	59.5	67.5
	TGWB1	1	65	1AM7022	1AM36584	3.9853	13.6856	1.5359	B	59.5	69.5
	TGWmeanB	1	65	1AM7022	1AM36584	3.9853	13.6856	1.5359	B	59.5	69.5
	SdWidthB1	1	72	1AM34496	1AM4238	5.0315	15.7853	0.0576	B	71.5	72.5
	SdWidthmeanB	1	72	1AM34496	1AM4238	5.0317	15.7872	0.0576	B	71.5	72.5
	SdWidthB2	1	73	1AM31604	1AM64622	4.1096	19.8887	0.0882	B	72.5	77.5
	NUEM2	1	77	1AM64622	1AM55442	3.0026	30.6338	-0.8033	W	74.5	77.5
	PYM2	1	77	1AM64622	1AM55442	3.0027	30.6339	-21.849	W	74.5	77.5
	SdThickmeanN	1	80	1AM19625	1AM35897	2.9596	21.3204	0.0234	B	77.5	83.5
	NUEB2	1	145	1AM56272	1AM10986	4.0586	22.2548	-0.0597	W	142.5	155.5
	PYmeanB2	1	145	1AM56272	1AM10986	4.0557	22.2405	-0.0096	W	142.5	155.5
	GWplantW1	2	46	1B.1M72786	1B.1M7923	3.3017	16.9462	0.3189	B	42.5	46.5
	KeycardW1	2	46	1B.1M72786	1B.1M7923	3.0308	20.297	0.0317	B	42.5	46.5
	SdLengthW2	2	86	1B.1M65832	1B.1M51263	4.2114	20.3591	0.1452	B	84.5	86.5
	SdAreaW2	2	92	1B.1M79833	1B.1M23636	3.6867	22.2156	0.5972	B	86.5	92.5
	TGWW2	2	92	1B.1M79833	1B.1M23636	2.8082	15.2509	1.2603	B	86.5	92.5
	SdLengthB1	2	94	1B.1M26192	1B.1M10143	2.8645	9.3859	0.0679	B	85.5	104.5
	SdLengthB2	2	94	1B.1M26192	1B.1M10143	2.8644	9.3881	0.0679	B	85.5	104.5
	SdLengthmeanB	2	94	1B.1M26192	1B.1M10143	2.8644	9.3881	0.0679	B	85.5	104.5
	TGWmeanW	2	96	1B.1M26192	1B.1M10143	2.918	15.7802	1.0864	B	92.5	96.5
	HeightM2	2	98	1B.1M43583	1B.1M77253	2.6336	19.7756	2.3515	B	96.5	98.5
	PedLengthM2	2	140	1B.1M1403	1B.1M20313	2.5044	18.1306	1.0479	B	137.5	147.5
	SdAreaM1	2	148	1B.1M20313	1B.1M631	3.4553	16.9261	0.4633	B	139.5	155.5
	SdWidthM2	2	148	1B.1M20313	1B.1M631	3.6249	11.3831	0.0395	B	139.5	157.5
	TGWM1	2	148	1B.1M20313	1B.1M631	2.9128	24.4932	2.7788	B	136.5	153.5
	GNspikeM1	2	148	1B.1M20313	1B.1M631	3.5348	23.2241	-5.3084	W	138.5	152.5
	SdLengthM1	2	150	1B.1M20313	1B.1M631	4.8173	26.824	0.1488	B	140.5	155.5
	PedLengthmeanM	2	151	1B.1M20313	1B.1M631	3.3557	22.4897	1.0755	B	148.5	157.5
	HeightmeanM	2	157	1B.1M20313	1B.1M631	2.6224	16.7311	1.3793	B	147.5	157.5
	TGWM2	2	162	1B.1M10787	1B.1M26010	2.9865	20.733	2.6956	B	157.5	165.5
	TGWmeanM	2	181	1B.1M41924	1B.2M78633	2.5554	15.6701	1.5122	B	169.5	194.5
	SdLengthM2	2	184	1B.1M41924	1B.2M78633	3.2141	15.0155	0.1226	B	173.5	195.5
	SdLengthmeanM	2	185	1B.1M41924	1B.2M78633	3.1789	15.3637	0.1083	B	174.5	196.5
	GNspikeW2	2	192	1B.1M41924	1B.2M78633	2.916	14.2379	-2.571	W	176.5	196.5
	PedRatioW2	3	79	1D.1M34905	1D.1M77946	3.0649	17.8213	-2.0154	W	70.5	80.5
	SdLengthB1	5	22	2A.1M1628	2A.1M41233	4.1632	16.8359	0.0905	B	8.5	26.5
	SdLengthB2	5	22	2A.1M1628	2A.1M41233	4.1631	16.8257	0.0905	B	8.5	26.5
	SdLengthmeanB	5	22	2A.1M1628	2A.1M41233	4.1631	16.8257	0.0905	B	8.5	26.5
	SdLengthN1	5	26	2A.1M1628	2A.1M41233	2.765	13.2299	0.0943	B	10.5	26.5
	SdLengthmeanN	5	32	2A.1M28750	2A.1M47094	2.6682	13.3785	0.0882	B	28.5	32.5
	SdLengthW2	5	39	2A.1M4956	2A.1M7354	2.9177	14.8897	0.1245	B	36.5	46.5
	GPCmeanN	5	60	2A.1M79929	2A.1M79998	4.6483	22.0426	-0.2639	W	53.5	59.5
	SdAreaN1	5	119	2A.2M48834	2A.2M13597	5.2392	20.5572	-0.4189	W	115.5	119.5
	PedRatiomeanM	5	211	2A.2M39377	2A.2M7563	2.5408	6.0382	0.904	B	204.5	212.5
	KeycardW2	5	180	2A.2M11090	2A.2M26808	2.7667	21.5524	-0.0359	W	172.5	184.5
	AnthesisM1	5	214	2A.2M7563	2A.2M28215	3.0079	21.1271	1.8196	B	212.5	215.5
	GWplantmeanW	5	250	2A.2M45464	2A.2M26001	3.4928	18.3158	-0.2598	W	246.5	250.5
	GWplantW2	5	250	2A.2M45464	2A.2M26001	2.8502	16.153	-0.2836	W	246.5	250.5
	SdAreameanM	6	55	2BM23606	2BM8280	2.7231	19.9235	0.4358	B	53.5	55.5
	SdLengthM2	6	55	2BM23606	2BM8280	2.6508	11.1793	0.1058	B	53.5	55.5
	SdLengthmeanM	6	55	2BM23606	2BM8280	3.795	17.2078	0.1145	B	53.5	55.5
	NUEN1	6	111	2BM48401	2BM10875	2.6629	17.4025	-0.1118	W	109.5	113.5
	PYN1	6	111	2BM48401	2BM10875	2.663	17.4072	-11.1792	W	109.5	113.5
	SdAreaN1	6	113	2BM48401	2BM10875	2.7981	10.1395	0.2912	B	110.5	113.5
	GYN2	6	125	2BM80969	2BM4602	3.5339	23.1487	-122.74	W	118.5	132.5
	GNspikeW1	6	135	2BM79431	2BM36256	3.9757	22.629	-3.3628	W	132.5	135.5
	GNspikeW2	6	137	2BM69109	2BM75502	4.0062	18.2797	-2.9121	W	135.5	138.5
	GWTillerW1	6	137	2BM69109	2BM75502	3.8964	13.5381	-0.0751	W	135.5	138.5
	GWTillerW2	6	137	2BM69109	2BM75502	4.2995	18.0915	-0.0905	W	135.5	138.5
	SdWidthM1	6	162	2BM78509	2BM78307	3.4363	11.3829	0.0418	B	159.5	162.5
	GPCN2	6	182	2BM6130	2BM79558	3.3078	35.6626	0.3078	B	179.5	182.5
	SpikeletM1	8	38	2D.3M77420	2D.3M43326	3.7757	20.1904	0.448	B	35.5	42.5
	SpikeletmeanW	8	38	2D.3M77420	2D.3M43326	3.1911	10.252	0.3853	B	35.5	43.5
	SdLengthM1	8	39	2D.3M43326	2D.3M20112	4.1714	21.5822	-0.126	W	35.5	44.5
	GPCN1	8	102	2D.3M274	2D.3M41532	2.5469	36.4543	0.2343	B	98.5	102
	GNspikeM2	9	73	3A.1M30062	3A.1M56763	3.1571	15.9133	3.508	B	71.5	76.5
	SdWidthM2	9	75	3A.1M30062	3A.1M56763	3.168	9.8837	-0.0352	W	72.5	79.5
	SdLengthB1	9	178	3A.2M41929	3A.2M366	4.2127	15.4078	0.0864	B	173.5	181.5
	SdLengthB2	9	178	3A.2M41929	3A.2M366	4.2129	15.4143	0.0864	B	173.5	181.5
	SdLengthmeanB	9	178	3A.2M41929	3A.2M366	4.2129	15.4143	0.0864	B	173.5	181.5
	SdAreaB1	9	182	3A.2M41929	3A.2M366	2.5922	11.26	0.3306	B	177.5	183.5
	SdAreameanB	9	182	3A.2M41929	3A.2M366	2.5922	11.2599	0.3306	B	177.5	183.5
	SdLengthN1	9	183	3A.2M41929	3A.2M366	4.3346	22.046	0.1231	B	178.5	183.5
	ZadokN1	10	61	3B.1M9878	3B.1M28234	2.5242	15.0455	-2.1916	W	55.5	65.5
	AnthesisM2	10	80	3B.1M65080	3B.1M65234	3.3842	24.1705	1.5852	B	74.5	81.5
	GWTillerW1	10	111	3B.1M71944	3B.1M50804	3.9439	13.8378	0.076	B	105.5	115.5
	SdWidthmeanM	10	132	3B.1M633	3B.1M35924	2.8686	12.297	-0.0285	W	123.5	134.5
	SdWidthM2	10	141	3B.1M24537	3B.1M1239	5.814	19.9586	-0.0501	W	139.5	148.5
	GNspikeM1	12	31	4AM77567	4AM52625	2.6812	17.6139	4.2451	B	28.5	31.5
	SdWidthW2	12	87	4AM9799	4AM40846	2.5068	13.1413	-0.0496	W	83.5	92.5
	SdLengthN2	12	95	4AM77003	4AM77381	4.7699	31.6669	0.1578	B	93.5	98.5
	PedLengthW2	12	112	4AM7552	4AM31239	3.1135	18.2493	1.893	B	104.5	112.5
	StemLengthW1	12	123	4AM60934	4AM49391	2.5625	14.5174	1.6628	B	116.5	125.5
	TGWB1	12	124	4AM49391	4AM32870	3.1419	10.2704	1.3252	B	118.5	125.5
	TGWmeanB	12	124	4AM49391	4AM32870	3.1419	10.271	1.3252	B	118.5	125.5
	SdLengthB1	12	128	4AM8155	4AM45924	3.3101	11.6788	0.0751	B	125.5	134.5
	SdLengthB2	12	128	4AM8155	4AM45924	3.31	11.6797	0.0751	B	125.5	134.5
	SdLengthmeanB	12	128	4AM8155	4AM45924	3.31	11.6797	0.0751	B	125.5	134.5
	PedLengthW1	12	134	4AM45924	4AM25688	2.789	12.3605	1.8279	B	128.5	138.5
	SdLengthmeanN	12	135	4AM25688	4AM77998	5.58	29.8183	0.1316	B	134.5	138.5
	SdAreameanN	12	136	4AM25688	4AM77998	7.2555	41.4582	0.5506	B	134.5	138.5
	SdAreaN2	12	137	4AM25688	4AM77998	3.913	31.318	0.5759	B	134.5	138.5
	StemLengthW2	12	137	4AM25688	4AM77998	2.7815	12.7273	1.6629	B	134.5	138.5
	TGWmeanN	12	137	4AM25688	4AM77998	5.9054	34.3092	1.8715	B	134.5	138.5
	TGWN2	12	137	4AM25688	4AM77998	3.1091	25.2799	2.0378	B	134.5	138.5
	HeightW2	12	138	4AM25688	4AM77998	2.7756	13.5497	2.172	B	134.5	138.5
	PedLengthM1	12	138	4AM25688	4AM77998	2.9097	21.6014	0.9505	B	134.5	138.5
	TGWmeanM	12	138	4AM25688	4AM77998	2.6949	13.818	1.4409	B	134.5	138.5
	SdWidthmeanN	12	142	4AM55277	4AM73881	4.045	19.6736	0.0378	B	140.5	142.5
	GYB1	13	15	4BM75683	4BM80662	2.5861	15.3775	0.0755	B	7.5	15.5
	PedRatioW1	13	85	4BM50833	4BM54629	4.2819	10.6368	2.5275	B	82.5	86.5
	PedRatioW1	13	106	4BM7462	4BM48887	9.073	26.0348	-3.9928	W	105.5	112.5
	PedLengthW1	13	112	4BM48887	4BM10341	4.0864	19.9667	-2.3277	W	105.5	120.5
	AnthesisW2	13	120	4BM48887	4BM10341	2.6649	17.1693	-1.1417	W	109.5	120.5
	SdAreaW1	13	120	4BM48887	4BM10341	4.2586	21.7054	0.5026	B	111.5	120.5
	SdWidthmeanW	13	120	4BM48887	4BM10341	3.384	21.152	0.0406	B	108.5	120.5
	SdWidthW1	13	120	4BM48887	4BM10341	7.0353	36.2917	0.0696	B	112.5	120.5
	SdWidthW2	13	120	4BM48887	4BM10341	3.2119	18.5561	0.056	B	110.5	120.5
	TGWmeanW	13	120	4BM48887	4BM10341	3.2319	17.7373	1.1375	B	112.5	120.5
	TGWW1	13	120	4BM48887	4BM10341	4.6222	18.1796	1.3096	B	111.5	120.5
	TGWW2	13	120	4BM48887	4BM10341	3.0599	16.8966	1.3277	B	112.5	120.5
	ZadokN2	13	128	4BM43355	4BM78062	4.4226	30.8197	3.131	B	121.5	129.5
	ZadokmeanN	13	132	4BM78062	4BM8859	3.094	19.9919	2.4666	B	129.5	135
	AnthesisGH	13	133	4BM8859	4BM7957	2.6786	12.2433	-1.3373	W	129.5	135
	SdThickW1	13	135	4BM7958	4BM51435	5.5472	23.4279	0.0346	B	134.5	135
	SdThickW2	13	135	4BM7958	4BM51435	3.4237	15.0876	0.0285	B	134.5	135
	TGWW1	14	72	4D.2M80718	4D.2M30317	3.5005	13.1828	-1.1156	W	63.5	72.5
	SdWidthB1	15	77	5A.1M10451	5A.1M43262	4.4355	13.4498	0.0536	B	75.5	77.5
	SdWidthmeanB	15	77	5A.1M10451	5A.1M43262	4.4353	13.4475	0.0536	B	75.5	77.5
	SdThickW2	16	34	5B.1M60571	5B.2M31067	2.8861	12.5818	-0.026	W	22.5	36.5
	GYW1	16	36	5B.2M31067	5B.2M51177	2.965	10.4307	116.237	B	34.5	41.5
	SdThickW1	16	67	5B.2M78354	5B.2M71914	3.6117	14.5395	-0.0286	W	64.5	70.5
	SdAreaM1	16	96	5B.2M56499	5B.2M11567	2.9131	14.1548	-0.4037	W	94.5	97.5
	SdThickM1	16	96	5B.2M56499	5B.2M11567	3.7249	27.514	-0.056	W	94.5	97.5
	SdWidthM1	16	96	5B.2M56499	5B.2M11567	7.4158	29.2079	-0.0683	W	94.5	97.5
	GWSqmeanM	16	167	5B.2M81128	5B.2M55382	2.5703	16.9591	12.1887	B	165.5	167.5
	SdAreaB2	16	171	5B.2M56115	5B.2M51126	2.539	12.016	-0.3942	W	170.5	171.5
	SdThicknessB2	16	171	5B.2M56115	5B.2M51126	2.6016	14.2874	-0.0665	W	170.5	171.5
	TGWB2	16	171	5B.2M56115	5B.2M51126	2.9332	15.2868	-2.1788	W	170.5	171.5
	SdWidthB1	16	174	5B.2M45135	5B.2M78043_2	2.9049	8.6333	-0.0435	W	171.5	174.5
	SdWidthmeanB	16	174	5B.2M45135	5B.2M78043_2	2.9046	8.6318	-0.0435	W	171.5	174.5
	GWSqM2	17	43	5D.1M62708	5D.2M53180	2.715	5.5771	-31.6515	W	27.5	57.5
	GWTillerW1	17	86	5D.2M53180	5D.2M35177	3.3146	11.3571	-0.0689	W	81.5	87.5
	GWTillerW2	17	106	5D.2M63123	5D.3M2148	2.8827	14.995	-0.0827	W	90.5	120.5
	AnthesisB1	17	127	VrnDBW	5D.3M34532	2.6965	13.4135	-1.2103	W	125.5	136.5
	AnthesismeanB	17	128	VrnDBW	5D.3M34532	2.8814	14.0076	-1.2434	W	125.5	136.5
	AnthesisGH	17	130	VrnD_BW	5D.3M34532	2.9891	15.8932	-1.5464	W	125.5	135.5
	AnthesisKat	17	130	VrnD_BW	5D.3M34532	2.7904	14.2922	-0.9525	W	125.5	136.5
	SdWidthW1	17	132	VrnDBW	5D.3M34532	4.0349	18.9969	0.0505	B	126.5	151.5
	SpikeletM1	17	137	5D.3M34532	5D.4M46075	2.7007	14.0286	-0.3716	W	126.5	165.5
	SpikeletmeanW	17	144	5D.3M34532	5D.4M46075	6.098	27.1094	-0.6278	W	131.5	162.5
	SpikeletW1	17	146	5D.3M34532	5D.4M46075	3.3856	17.8474	-0.6463	W	126.5	166.5
	SpikeletW2	17	148	5D.3M34532	5D.4M46075	3.2413	17.2799	-0.6719	W	126.5	168.5
	PedRatiomeanM	17	169	5D.3M34532	5D.4M46075	2.9128	18.6793	1.5917	B	154.5	184.5
	SpikeletmeanW	18	57	6AM1295	6AM6691	2.6138	8.1978	-0.3458	W	55.5	57.5
	SdThickN2	19	5	6B.1M59282	6B.1M47927	4.8	39.0764	0.0578	B	3.5	11.5
	GPCmeanN	19	90	6B.1M47763	6B.1M2781	2.8722	12.7984	-0.215	W	87.5	96.5
	SdThickM2	22	0	7A.3M35407	7A.3M52779	3.2341	21.9702	0.0503	B	0	0
	SdWidthM2	22	0	7A.3M35407	7A.3M52779	5.7786	19.7979	0.0534	B	0	0
	SdWidthmeanM	22	0	7A.3M35407	7A.3M52779	4.9339	22.2469	0.0404	B	0	0
	SdWidthM1	23	0	7A.4M31571	7A.4M41409	5.4334	19.4149	-0.0595	W	0	5.5
	SdLengthM1	23	1	7A.4M31571	7A.4M41409	2.5035	10.3206	-0.0943	W	0	12.5
	SdAreaM1	23	2	7A.4M31571	7A.4M41409	4.4383	25.1906	-0.564	W	0	9.5
	SdThicknessB1	24	22	7A.1M45156	7A.1M75917	2.8223	18.3073	0.0491	B	19.5	22.5
	SdThicknessmeanB	24	22	7A.1M45156	7A.1M75917	2.9475	18.8638	0.0504	B	19.5	22.5
	SdAreaW1	24	28	7A.1M44377	7A.1M7349	3.0671	15.2046	0.4284	B	25.5	28.5
	BioSqM2	24	53	7A.1M12691	7A.1M75201	2.565	21.1222	46.448	B	51.5	53.5
	TGWW1	24	63	7A.1M6895	7A.1M12198	3.2785	13.8061	1.1565	B	54.5	67.5
	SdThickmeanW	24	84	7A.1M52421	7A.1M81002	4.1169	20.2432	0.0294	B	81.5	93.5
	HeightmeanM	24	117	7A.1M1125	7A.1M53382	2.9906	20.9105	-1.5977	W	116.5	117.5
	StLengthmeanM	24	117	7A.1M1125	7A.1M53382	2.8562	23.4534	-1.6226	W	116.5	117.5
	SdAreaM2	24	131	7A.1M80943	7A.1M70689	2.515	13.6121	-0.568	W	120.5	139.5
	GNspikeM2	25	25	7A.2M8847	7A.2M80464	3.7528	19.8418	-4.0145	W	22.5	25
	GWTillerW1	26	13	7B.1M12385	7B.1M76084	4.7167	17.0974	0.0846	B	11.5	13.5
	GWTillerW2	26	13	7B.1M12385	7B.1M76084	2.852	11.674	0.0729	B	10.5	13.5
	GYW1	26	21	7B.1M25433	7B.1M55522	2.8494	10.1261	113.919	B	14.5	25.5
	GYW2	26	22	7B.1M55522	7B.1M76049	3.0685	14.3289	133.109	B	14.5	25.5
	GPCmeanW	26	23	7B.1M55522	7B.1M76049	2.524	15.9479	-0.2751	W	14.5	25.5
	NUEN1	26	33	7B.1M13248	7B.1M71684	4.2515	30.571	0.1481	B	30.5	33.5
	PYN1	26	33	7B.1M13248	7B.1M71684	4.2517	30.568	14.8144	B	30.5	33.5
	GNspikeW1	26	44	7B.1M36813	7B.1M53146	3.2442	17.7802	2.9853	B	42.5	46.5
	SdAreaB2	26	64	7B.1M65538	7B.1M22540	3.0946	14.7145	-0.4337	W	60.5	66.5
	HeightmeanW	26	66	7B.1M65538	7B.1M22540	5.8691	36.1321	2.7736	B	62.5	66.5
	HeightW1	26	66	7B.1M65538	7B.1M22540	2.7969	16.7942	2.9467	B	61.5	66.5
	HeightW2	26	66	7B.1M65538	7B.1M22540	4.2186	21.7086	2.866	B	61.5	66.5
	SdWidthB2	26	66	7B.1M65538	7B.1M22540	2.8758	13.6871	-0.0763	W	60.5	66.5
	StemLengthmeanW	26	66	7B.1M65538	7B.1M22540	6.3363	38.3978	2.7246	B	62.5	66.5
	StemLengthW1	26	66	7B.1M65538	7B.1M22540	3.2256	19.1186	1.9987	B	61.5	66.5
	StemLengthW2	26	66	7B.1M65538	7B.1M22540	5.767	28.378	2.5978	B	62.5	66.5
	AnthesisB1	26	68	7B.1M58135	7B.1M35041	3.0337	15.3139	1.3274	B	66.5	68.5
	AnthesisB2	26	68	7B.1M58135	7B.1M35041	2.865	16.826	1.4152	B	66.5	68.5
	AnthesisKat	26	68	7B.1M58135	7B.1M35041	5.134	28.4914	1.3895	B	67.5	68.5
	AnthesismeanB	26	68	7B.1M58135	7B.1M35041	3.465	16.9637	1.4048	B	66.5	68.5
	AnthesismeanM	26	68	7B.1M58135	7B.1M35041	3.4154	25.1769	1.5467	B	66.5	68.5
	AnthesisW1	26	68	7B.1M58135	7B.1M35041	2.8271	16.8489	1.1278	B	66.5	68.5
	SdWidthB1	26	68	7B.1M58135	7B.1M35041	5.5363	17.5256	-0.0631	W	66.5	68.5
	SdWidthmeanB	26	68	7B.1M58135	7B.1M35041	5.5362	17.5271	-0.0631	W	66.5	68.5
	ZadokN1	26	68	7B.1M58135	7B.1M35041	4.0946	26.6344	-3.0048	W	66.5	68.5
	SdAreaB1	26	73	7B.1M25712	7B.1M53525	4.2408	19.6072	-0.4471	W	68.5	77.5
	SdAreameanB	26	73	7B.1M25712	7B.1M53525	4.2407	19.6073	-0.4471	W	68.5	77.5
	TGWB1	26	73	7B.1M25712	7B.1M53525	4.8395	17.0264	-1.7596	W	68.5	77.5
	TGWmeanB	26	73	7B.1M25712	7B.1M53525	4.8396	17.0259	-1.7596	W	68.5	77.5
	SdAreaM2	26	92	7B.1M67554	7B.2M9018	2.5142	14.7469	-0.559	W	79.5	103.5
	NUEmeanN	26	103	7B.1M67554	7B.2M9018	3.58	25.933	0.1289	B	89.5	103.5
	PYmeanN	26	103	7B.1M67554	7B.2M9018	3.58	25.9332	12.8887	B	89.5	103.5
	SdLengthN2	26	111	7B.2M80151	7B.2M74096	2.6962	15.9335	-0.1177	W	108.5	111.5
	GWplantW1	28	35	7D.2M22212	7D.2M8024	4.2231	23.7178	-0.3711	W	28.5	44.5
	GWplantmeanW	28	37	7D.2M22212	7D.2M8024	5.0718	29.3504	-0.3244	W	28.5	47.5
	GWplantW2	28	44	7D.2M22212	7D.2M8024	3.4416	20.0678	-0.3136	W	30.5	48.5
	GYW1	28	48	7D.2M8024	7D.2M11300	6.5703	26.0147	-182.556	W	45.5	48.5
	GYW2	28	48	7D.2M8024	7D.2M11300	3.327	15.6748	-139.216	W	45.5	48.5
TraitID	TraitName	Linkage group	Position	LeftMarker	RightMarker	LOD	PVE(%)	Add	Positive Allele	LeftCI	RightCI
SpB	SpikeLengthM2	1	109	1AM75572	1AM13768	2.6782	14.166	-0.4065	B	107.5	109.5
	GYB1	1	171	1AM45411	1AM44568	3.1117	20.4108	0.1203	Sp	169.5	171.5
	PYB1	1	171	1AM45411	1AM44568	2.9537	18.2471	0.0147	Sp	169.5	171.5
	NUEB1	1	171	1AM45411	1AM44568	2.9536	18.2452	0.091	Sp	169.5	171.5
	GWTillerM1	2	6	1BM12602	1BM10492	4.7704	24.0892	-0.1078	B	4.5	6.5
	SpikeletW1	2	11	1BM11603	1BM73945	2.6776	7.7417	-0.2828	B	7.5	11.5
	SpikeletW2	2	11	1BM11603	1BM73945	3.0735	9.2774	-0.306	B	7.5	11.5
	SpikeletmeanW	2	11	1BM11603	1BM73945	5.3812	9.9197	-0.3211	B	8.5	11.5
	SdAreaB1	2	59	1BM79457	1BM78387	3.6848	13.3926	-0.2948	B	56.5	59.5
	SdWidthB1	2	59	1BM79457	1BM78387	5.8277	18.002	-0.0421	B	56.5	59.5
	SdWidthmeanB	2	59	1BM79457	1BM78387	4.7692	16.4237	-0.0351	B	56.5	59.5
	SdWidthmeanW	2	59	1BM79457	1BM78387	2.798	8.7515	-0.0222	B	56.5	59.5
	HeightM1	2	59	1BM79457	1BM78387	2.9742	13.2831	-2.4065	B	56.5	59.5
	StemLengthM1	2	59	1BM79457	1BM78387	3.3194	14.5442	-2.4747	B	56.5	59.5
	StemLengthmeanM	2	63	1BM51263	1BM7183	3.8733	12.7893	-1.4565	B	59.5	63.5
	SdThickB	2	64	1BM63932	1BM79833	6.3937	26.5967	-0.0345	B	63.5	65.5
	SdAreameanB	2	65	1BM79833	1BM4238	5.4442	14.4127	-0.3086	B	63.5	65.5
	TGWmeanB	2	65	1BM79833	1BM4238	5.0289	20.6801	-1.3457	B	63.5	65.5
	NUEmeanM	2	120	1BM8004	1BM73738	3.0822	9.4447	-0.4354	B	119.5	120.5
	PYmeanM	2	120	1BM8004	1BM73738	3.0824	9.445	-11.8437	B	119.5	120.5
	BioSqW2	3	0	1DM61318	1DM38400	2.7492	13.4186	30.2599	Sp	0	0.5
	HeightW2	3	0	1DM61318	1DM38400	3.7333	7.0966	1.5388	Sp	0	0.5
	StemLengthW2	3	0	1DM61318	1DM38400	4.5912	8.6181	1.5885	Sp	0	0.5
	NUEmeanW	3	19	1DM2650	1DM75370	2.6436	15.3751	0.1841	Sp	5.5	31.5
	PYmeanW	3	19	1DM2650	1DM75370	2.6435	15.3745	17.135	Sp	5.5	31.5
	SdWidthW1	3	35	1DM27449	1DM25365	2.8612	10.6294	-0.0297	B	33.5	35.5
	HeightmeanW	4	4	2AM11847	2AM79604	3.1952	5.2794	1.3504	Sp	1.5	4.5
	HeightW2	4	6	2AM1280	2AM5988	4.9923	9.823	1.7366	Sp	4.5	7.5
	StemLengthW2	4	6	2AM1280	2AM5988	5.291	10.1221	1.6516	Sp	4.5	7.5
	SdLengthW2	4	115	2AM7563	2AM28215_2	3.141	15.729	0.1123	Sp	111.5	115.5
	SdAreaB1	4	115	2AM7563	2AM28215_2	3.7425	13.6066	0.3002	Sp	111.5	115.5
	SdAreameanB	4	115	2AM7563	2AM28215_2	5.8175	15.644	0.325	Sp	112.5	115.5
	SdAreaW2	4	115	2AM7563	2AM28215_2	3.4429	16.2843	0.3256	Sp	111.5	115.5
	SdWidthmeanB	4	139	2AM11978	2AM57098	2.7004	8.7315	0.0257	Sp	136.5	139
	GWSqW2	5	8	2BM62175	2BM60877	3.9325	12.465	26.2358	Sp	1.5	8.5
	HeightW2	5	8	2BM62175	2BM60877	6.3875	13.178	2.0503	Sp	1.5	8.5
	StemLengthW2	5	8	2BM62175	2BM60877	5.8978	11.6096	1.8018	Sp	2.5	8.5
	GYmeanM	5	49	2BM8280	2BM76199	4.2056	22.8845	96.9599	Sp	47.5	49.5
	HeightmeanW	5	49	2BM8280	2BM76199	3.4863	5.6956	1.4083	Sp	47.5	49.5
	GNspikemeanW	5	50	2BM34673	2BM56961	6.2093	23.5294	3.7363	Sp	49.5	50.5
	GNspikeW1	5	50	2BM34673	2BM56961	5.0012	17.2297	3.8705	Sp	49.5	50.5
	GNspikeW2	5	50	2BM34673	2BM56961	3.1997	17.2718	4.2835	Sp	49.5	50.5
	BioTillermeanW	5	50	2BM34673	2BM56961	6.095	22.6856	0.2198	Sp	49.5	50.5
	BioTillerW1	5	50	2BM34673	2BM56961	4.8785	23.3739	0.2428	Sp	49.5	50.5
	GPCmeanW	5	50	2BM34673	2BM56961	4.2902	15.9625	-0.4996	B	49.5	50.5
	GWSqM2	5	50	2BM34673	2BM56961	2.5223	16.3899	11.3503	Sp	49.5	50.5
	GWSqmeanM	5	50	2BM34673	2BM56961	4.2728	20.502	12.4532	Sp	49.5	50.5
	GWSqW1	5	50	2BM34673	2BM56961	5.5425	18.7653	32.3564	Sp	49.5	50.5
	GWTillerW1	5	50	2BM34673	2BM56961	6.2899	26.7874	0.1804	Sp	49.5	50.5
	GWTillermeanW	5	50	2BM34673	2BM56961	6.75	24.4784	0.1678	Sp	49.5	50.5
	GYW1	5	50	2BM34673	2BM56961	5.8497	17.696	243.199	Sp	49.5	50.5
	GYW2	5	50	2BM34673	2BM56961	4.8275	14.0723	246.241	Sp	49.5	50.5
	GYmeanW	5	50	2BM34673	2BM56961	5.4854	16.3918	250.887	Sp	49.5	50.5
	NUEmeanM	5	50	2BM34673	2BM56961	5.311	17.9418	0.6001	Sp	49.5	50.5
	PYmeanM	5	50	2BM34673	2BM56961	5.311	17.9419	16.3234	Sp	49.5	50.5
	BioSqW1	5	52	2BM71719	2BM72380	2.8479	14.3536	29.085	Sp	50.5	52.5
	GPCW2	5	52	2BM71719	2BM72380	4.5549	17.2158	-0.5585	B	50.5	52.5
	GWSqW2	5	52	2BM71719	2BM72380	3.8579	11.996	25.1257	Sp	50.5	52.5
	GYM2	5	52	2BM71719	2BM72380	2.6031	15.294	199.981	Sp	50.5	52.5
	HeightW1	5	52	2BM71719	2BM72380	3.7073	12.181	1.9741	Sp	50.5	52.5
	HeightW2	5	52	2BM71719	2BM72380	4.4812	8.6987	1.6312	Sp	50.5	52.5
	SpikeletW1	5	52	2BM71719	2BM72380	5.5569	17.2529	0.4189	Sp	50.5	52.5
	SpikeletW2	5	52	2BM71719	2BM72380	5.1291	16.3562	0.3998	Sp	50.5	52.5
	SpikeletmeanW	5	52	2BM71719	2BM72380	8.427	16.6504	0.4116	Sp	50.5	52.5
	StemLengthW1	5	52	2BM71719	2BM72380	3.4537	11.8227	1.7999	Sp	50.5	52.5
	StemLengthW2	5	52	2BM71719	2BM72380	5.2819	10.1075	1.6472	Sp	50.5	52.5
	GWTillerW2	5	55	2BM78402	2BM23422	6.4015	22.6633	0.2328	Sp	52.5	55.5
	SpikeletM1	5	58	2BM25394	2BM72913	2.627	12.344	0.4939	Sp	56.5	58.5
	KeycardW2	5	64	2BM63170	2BM48834	4.3627	16.2781	0.0702	Sp	58.5	67.5
	BioTillerW2	5	67	2BM63170	2BM48834	3.7397	16.1583	0.3135	Sp	58.5	67.5
	PedLengthW1	5	73	2BM75364	2BM26221	2.6513	9.9939	0.8381	Sp	72.5	73.5
	PedLengthW2	5	79	2BM52411	2BM63406	2.5259	9.7782	0.855	Sp	76.5	79.5
	SpikeLengthW1	5	115	2BM79813	2BM6515	2.6634	13.1282	0.1737	Sp	111.5	117.5
	SpikeLengthmeanW	5	115	2BM79813	2BM6515	2.6815	11.1745	0.1706	Sp	111.5	117.5
	SdLengthM1	5	120	2BM78972	2BM68759	4.0756	23.9942	0.1189	Sp	118.5	121.5
	SdLengthM2	5	120	2BM78972	2BM68759	3.5177	21.0553	0.1053	Sp	118.5	121.5
	SdLengthmeanM	5	120	2BM78972	2BM68759	4.4559	24.2257	0.1136	Sp	118.5	121.5
	StemLengthM1	5	122	2BM22281	2BM28807	2.7856	11.9185	2.2642	Sp	121.5	122.5
	HeightW1	5	125	2BM76474	2BM18702	3.2392	10.523	1.848	Sp	123.5	127.5
	StemLengthW1	5	125	2BM76474	2BM18702	3.0411	10.3099	1.6929	Sp	123.5	127.5
	PedLengthM1	5	126	2BM18702	2BM78307	4.1789	18.5512	1.6422	Sp	123.5	127.5
	StemLengthmeanM	5	126	2BM18702	2BM78307	5.9564	21.2131	1.8771	Sp	123.5	127.5
	HeightmeanM	5	127	2BM18702	2BM78307	3.7527	18.5316	1.6914	Sp	125.5	127.5
	HeightmeanW	5	127	2BM18702	2BM78307	8.8728	16.9892	2.4311	Sp	125.5	127.5
	StemLengthmeanW	5	127	2BM18702	2BM78307	4.1954	13.045	1.9744	Sp	125.5	127.5
	PedLengthmeanM	5	128	2BM11780	2BM11942	3.7568	17.7036	0.8667	Sp	127.5	128.5
	KeycardN1	5	132	2BM26896	2BM69372	3.0748	13.196	-0.0325	B	128.5	132.5
	HeightM1	6	0	2DM6542	2DM65267	4.0053	18.3522	2.8277	Sp	0	1.5
	StemLengthM1	6	10	2DM17339	2DM5912	4.2532	19.4952	2.8734	Sp	8.5	10.5
	SpikeletmeanW	7	10	2DM24133	2DM53594	2.8819	4.9388	-0.2372	B	7.5	17.5
	SdAreameanM	7	58	2DM26538	2DM35911	2.916	16.4712	0.297	Sp	55.5	58
	HeightmeanM	8	53	3AM80529	3AM50720	3.1452	15.4805	-1.601	B	47.5	53.5
	PedRatiomeanM	8	53	3AM80529	3AM50720	2.9454	16.5992	0.9978	Sp	43.5	53.5
	ZadokN2	8	56	3AM32527	3AM73711_2	4.4184	25.2774	2.5615	Sp	55.5	56.5
	SpikeletN2	8	60	3AM78031	3AM56304	3.7567	23.6692	-0.4698	B	58.5	60.5
	SpikeletmeanN	8	60	3AM78031	3AM56304	2.5718	13.2748	-0.3371	B	58.5	60.5
	HeightmeanW	8	67	3AM79068	3AM80942	4.958	8.472	-1.8289	B	63.5	68.5
	StemLengthmeanW	8	67	3AM79068	3AM80942	3.8796	11.8672	-2.0064	B	60.5	69.5
	ZadokmeanN	8	67	3AM79068	3AM80942	4.4151	21.4852	2.2956	Sp	60.5	69.5
	PedRatioM2	8	72	3AM34922	3AM71478	4.1832	20.6226	1.8556	Sp	70.5	72.5
	AnthesisB1	8	74	3AM29898	3AM35363	4.0663	14.9726	-0.8115	B	72.5	74.5
	AnthesisB2	8	74	3AM29898	3AM35363	3.0151	12.334	-0.7952	B	72.5	74.5
	AnthesisM2	8	74	3AM29898	3AM35363	5.0343	22.587	-1.195	B	72.5	74.5
	AnthesismeanB	8	74	3AM29898	3AM35363	3.0302	11.8959	-0.7382	B	72.5	74.5
	AnthesismeanM	8	75	3AM6835	3AM20966	3.3657	16.7009	-0.801	B	74.5	77.5
	SdThickW1	9	1	3BM72134	3BM64431	3.0418	12.0349	-0.0284	B	0	5.5
	SdWidthmeanB	9	21	3BM4653	3BM32683	2.5916	8.6554	-0.0255	B	17.5	21.5
	PedRatioW2	9	21	3BM4653	3BM32683	3.188	16.6297	0.9878	Sp	17.5	21.5
	GWTillerW2	9	68	3BM24101	3BM12433	2.8416	9.1201	-0.1477	B	65.5	68.5
	BioTillerW2	9	74	3BM50676	3BM79894	2.8074	11.6646	-0.2658	B	72.5	75.5
	HeightmeanW	9	78	3BM35317	3BM14946	4.5207	7.665	-1.6275	B	77.5	78.5
	StemLengthmeanM	9	95	3BM9840	3BM79515	3.6692	12.016	-1.41	B	93.5	95.5
	GWSqmeanM	9	172	3BM76508	3BM61285	2.9717	12.9307	-10.5044	B	167.5	172.5
	NUEmeanM	9	172	3BM76508	3BM61285	4.7188	14.8884	-0.5755	B	167.5	172.5
	PYmeanM	9	172	3BM76508	3BM61285	4.7189	14.8885	-15.6534	B	167.5	172.5
	NUEM2	9	205	3BM54878	3BM28159	2.727	17.5717	-0.609	B	197.5	209
	PYM2	9	205	3BM54878	3BM28159	2.7269	17.5716	-16.5649	B	197.5	209
	KeycardW2	10	0	3DM45188	3DM76936	5.0782	18.161	0.0748	Sp	0	0.5
	SpikeletM1	10	0	3DM45188	3DM76936	3.9704	19.1	0.6225	Sp	0	0.5
	SdLengthN1	10	3	3DM38826	3DM45318	2.8517	23.4935	-0.1228	B	1.5	2.5
	SdLengthmeanN	10	3	3DM38826	3DM45318	2.6328	21.9038	-0.1122	B	1.5	2.5
	KeycardM1	10	9	3DM52061	3DM76163	4.0962	25.2532	0.083	Sp	4.5	38.5
	KeycardmeanM	10	9	3DM52061	3DM76163	3.6364	22.9771	0.0395	Sp	4.5	41.5
	SdLengthB1	10	25	3DM52061	3DM76163	4.0532	21.6998	-0.1382	B	4.5	51.5
	SdLengthB2	10	25	3DM52061	3DM76163	4.1623	21.607	-0.14	B	4.5	51.5
	SdLengthmeanB	10	25	3DM52061	3DM76163	4.1123	21.5006	-0.1374	B	4.5	51.5
	BioTillerM2	10	66	3DM52061	3DM76163	8.6097	2.8992	0.797	Sp	51.5	80.5
	SdAreameanB	11	0	4AM10748	4AM34516	3.2348	7.9968	-0.2325	B	0	7.5
	GYmeanN	11	6	4AM10748	4AM34516	2.6037	12.5369	-103.433	B	0	13.5
	GYN1	11	7	4AM10748	4AM34516	3.182	19.543	-108.374	B	0	8.5
	SdThickM1	11	8	4AM10748	4AM34516	3.1055	15.3175	-0.0432	B	0	8.5
	GWSqW1	11	17	4AM33074	4AM11749	2.64	8.0027	-21.1456	B	13.5	17.5
	GYW1	11	17	4AM33074	4AM11749	2.6757	7.2291	-155.549	B	13.5	17.5
	SdThickB1	11	68	4AM55642	4AM48729	2.5103	9.412	-0.0335	B	64.5	69.5
	SdThickmeanW	11	69	4AM48729	4AM21228	2.6826	13.2249	-0.017	B	68.5	69.5
	SdThickW1	11	69	4AM48729	4AM21228	4.2369	17.3949	-0.0341	B	68.5	69.5
	SdAreameanB	11	198	4AM52407	4AM42010	2.9355	7.2399	-0.2187	B	196.5	198
	ZadokN1	12	4	4BM80051	4BM72348	3.2666	21.5867	1.887	Sp	0	7.5
	SdThickB1	13	0	4DM34423	4DM60510	3.722	14.3754	0.0417	Sp	0	1.5
	GPCB1	14	5	4DM80718	4DM76464	3.279	12.3413	-0.3574	B	0	7.5
	TGWmeanM	14	13	4DM80783	4DM55185	3.0449	16.9495	1.0882	Sp	10.5	16.5
	SdLengthN2	15	29	5AM65358	5AM64449	2.7275	23.635	-0.1216	B	20.5	29.5
	KeycardN2	15	78	5AM43473	5AM1040	2.6281	20.7002	0.0325	Sp	76.5	78.5
	NUEmeanB	15	78	5AM43473	5AM1040	3.0865	15.0948	0.0526	Sp	76.5	78.5
	PYmeanB	15	78	5AM43473	5AM1040	3.0889	15.1053	0.0085	Sp	76.5	78.5
	SpikeletmeanW	15	85	5AM78133	5AM11637	3.6682	6.3722	-0.2544	B	82.5	85.5
	StemLengthW2	15	85	5AM78133	5AM11637	5.9363	11.5676	-1.7597	B	82.5	85.5
	HeightW2	15	86	5AM8250	5AM65257	5.2663	10.5495	-1.7959	B	85.5	90.5
	PedLengthM1	15	113	5AM27024	5AM12854	3.4938	15.0812	-1.4788	B	109.5	114.5
	HeightmeanW	15	114	5AM12854	5AM80569	8.8888	16.842	-2.4202	B	111.5	114.5
	SpikeLengthW1	15	114	5AM12854	5AM80569	2.8744	14.1887	-0.1766	B	110.5	114.5
	SpikeLengthW2	15	114	5AM12854	5AM80569	3.3261	17.3316	-0.1937	B	113.5	114.5
	SpikeLengthmeanW	15	114	5AM12854	5AM80569	4.5801	19.9181	-0.223	B	111.5	114.5
	StemLengthmeanW	15	114	5AM12854	5AM80569	4.8922	15.3495	-2.1402	B	109.5	114.5
	PedLengthmeanM	15	126	5AM72977	5AM30701	4.3039	20.5415	-0.9385	B	118.5	125.5
	GWSqmeanM	15	135	5AM10594	5AM20138	3.4501	16.2342	-11.2731	B	128.5	136.5
	HeightM1	15	136	5AM10594	5AM20138	3.3841	15.5761	-2.6506	B	130.5	136.5
	HeightW1	15	136	5AM10594	5AM20138	5.8026	20.7147	-2.6238	B	130.5	136.5
	HeightW2	15	136	5AM10594	5AM20138	7.4464	16.4256	-2.2886	B	132.5	136.5
	NUEmeanM	15	136	5AM10594	5AM20138	4.3171	13.8277	-0.535	B	129.5	136.5
	PYmeanM	15	136	5AM10594	5AM20138	4.3172	13.8279	-14.5518	B	129.5	136.5
	StemLengthW1	15	136	5AM10594	5AM20138	4.9606	18.1923	-2.276	B	130.5	136.5
	StemLengthW2	15	136	5AM10594	5AM20138	6.3794	13.2726	-1.927	B	132.5	136.5
	SpikeLengthW2	15	163	5AM72283	5AM33488	3.0652	15.9344	-0.1862	B	158.5	164.5
	TGWN1	15	163	5AM72283	5AM33488	2.7545	22.9657	-1.289	B	158.5	164.5
	TGWmeanN	15	163	5AM72283	5AM33488	3.1409	27.8455	-1.1876	B	158.5	164.5
	AnthesisB1	15	168	5AM23954	5AM75334	5.2026	19.0672	0.8868	Sp	167.5	168.5
	SpikeLengthW1	15	168	5AM23954	5AM75334	2.7239	13.6847	-0.1756	B	167.5	168.5
	GNspikeW1	15	168	5AM23954	5AM75334	2.5412	8.0251	2.6779	Sp	167.5	168.5
	AnthesisB2	15	169	5AM9678	5AM25895	3.4703	13.6903	0.809	Sp	168.5	169.5
	AnthesismeanB	15	169	5AM9678	5AM25895	3.9892	15.2029	0.8046	Sp	168.5	169.5
	SdAreameanB	15	175	5AM75749	5AM9808	4.2792	11.7093	-0.2827	B	171.5	177.5
	SdAreaB1	15	176	5AM75749	5AM9808	4.2274	15.9324	-0.3272	B	171.5	177.5
	SdLengthW1	15	177	5AM75749	5AM9808	2.9152	14.2406	-0.1155	B	171.5	177.5
	SdAreaW1	15	177	5AM75749	5AM9808	5.5445	25.2727	-0.45	B	171.5	177.5
	SdAreaW2	15	177	5AM75749	5AM9808	4.1985	20.058	-0.36	B	171.5	177.5
	SdAreameanW	15	177	5AM75749	5AM9808	5.2474	23.6406	-0.4358	B	171.5	177.5
	SdLengthB1	15	177	5AM75749	5AM9808	3.3258	9.072	-0.0905	B	171.5	177.5
	SdLengthB2	15	177	5AM75749	5AM9808	3.4686	9.1628	-0.0925	B	171.5	177.5
	SdLengthmeanB	15	177	5AM75749	5AM9808	3.4457	9.2288	-0.091	B	171.5	177.5
	SdLengthmeanW	15	177	5AM75749	5AM9808	3.0053	14.5012	-0.0958	B	171.5	177.5
	TGWW1	15	177	5AM75749	5AM9808	5.7055	22.9989	-1.9089	B	171.5	177.5
	TGWW2	15	177	5AM75749	5AM9808	4.0119	19.5638	-1.7159	B	171.5	177.5
	TGWmeanW	15	177	5AM75749	5AM9808	4.8849	22.1767	-1.5907	B	171.5	177.5
	TGWmeanB	15	186	5AM1041	5AM57538	4.002	16.7929	-1.2142	B	179.5	187.5
	SdThickB	15	187	5AM1041	5AM57538	2.5163	9.5722	-0.0207	B	180.5	187.5
	KeycardN1	15	189	5AM7242	5AM57659	3.4157	15.2721	-0.035	B	187.5	190.5
	SdWidthW1	15	193	5AM35862	5AM76979	5.1469	20.8928	-0.0405	B	190.5	194.5
	SdWidthW2	15	194	5AM35862	5AM76979	3.7706	19.0804	-0.0453	B	190.5	194.5
	SdWidthmeanW	15	197	5AM12226	5AM76930	7.2042	25.5592	-0.0382	B	194.5	201.5
	TGWB1	15	198	5AM12226	5AM76930	3.4121	18.094	-1.5951	B	195.5	203.5
	SdWidthB1	15	199	5AM76930	5AM76666	2.6948	7.7165	-0.0278	B	195.5	204.5
	SpikeletW1	16	62	5BM33327	5BM63917	5.3789	17.2559	0.4394	Sp	56.5	62.5
	SpikeletW2	16	62	5BM33327	5BM63917	4.3044	13.9914	0.3947	Sp	55.5	62.5
	SpikeletmeanW	16	62	5BM33327	5BM63917	8.5237	17.2557	0.4415	Sp	58.5	62.5
	KeycardN1	16	66	5BM76966	5BM10947	3.9392	17.3541	0.0395	Sp	64.5	67.5
	GPCB2	16	134	5BM46778	5BM8195	4.1543	9.617	0.4285	Sp	130.5	136.5
	NUEW1	16	143	5BM55382	5BM51126	2.5749	15.5974	0.2632	Sp	138.5	143.5
	PYW1	16	143	5BM55382	5BM51126	2.5749	15.5974	24.5022	Sp	138.5	143.5
	AnthesisM2	16	150	5BM77966	5BM40759	3.1123	12.7139	0.8453	Sp	148.5	150.5
	GPCB2	16	161	5BM71271	5BM39285	6.7046	16.6022	-0.5571	B	160.5	162
	SdWidthB1	17	45	5DM62829	5DM34532	3.6842	18.9132	-0.0432	B	27.5	71.5
	SdWidthmeanB	17	55	5DM62829	5DM34532	4.121	17.9445	-0.0368	B	36.5	73.5
	SdAreaN1	18	3	6AM33596	6AM23521	2.6006	22.1103	0.3444	Sp	0	3.5
	SdAreaN2	18	3	6AM33596	6AM23521	2.5307	22.8037	0.362	Sp	0	3.5
	SdAreameanN	18	3	6AM33596	6AM23521	3.0026	25.1406	0.3197	Sp	0	3.5
	SdWidthmeanN	18	5	6AM10105	6AM75834	2.5376	21.2286	0.0286	Sp	3.5	5.5
	HeightmeanW	18	7	6AM63873	6AM69896	5.0154	8.5371	1.747	Sp	6.5	7.5
	HeightW2	18	9	6AM59995	6AM7466	3.5516	6.7919	1.4516	Sp	7.5	12.5
	StemLengthW2	18	9	6AM59995	6AM7466	3.437	6.3174	1.3115	Sp	7.5	12.5
	SdThickB	18	53	6AM55135	6AM76722	3.065	11.4567	-0.0226	B	42.5	54.5
	HeightM2	19	174	6BM33838	6BM55265	3.1427	18.1713	-3.6651	B	172.5	174
	StemLengthM2	19	174	6BM33838	6BM55265	3.277	18.879	-3.5886	B	172.5	174
	SpikeLengthM2	20	5	6DM59282	6DM52065	2.5697	13.6968	-0.3997	B	0	5.5
	BioTillermeanW	21	64	7AM8783	7AM75201	2.9675	9.7039	0.1445	Sp	63.5	65.5
	GNspikemeanW	21	65	7AM8783	7AM75201	3.5854	12.342	2.7258	Sp	63.5	65.5
	GNspikeW1	21	66	7AM12691	7AM6895	3.9954	13.2029	3.3995	Sp	65.5	72.5
	GWSqW1	21	66	7AM12691	7AM6895	3.9989	12.7012	26.7043	Sp	65.5	72.5
	GYW1	21	66	7AM12691	7AM6895	6.4453	19.4362	255.672	Sp	65.5	72.5
	GYW2	21	66	7AM12691	7AM6895	6.0411	17.6603	276.75	Sp	65.5	73.5
	GWSqW2	21	67	7AM6895	7AM80618	2.8639	8.7071	21.5481	Sp	65.5	75.5
	GYmeanW	21	67	7AM6895	7AM80618	6.5254	19.4531	273.967	Sp	65.5	73.5
	GPCmeanW	21	76	7AM80618	7AM34499	3.9779	14.6234	-0.4807	B	75.5	76.5
	GPCW2	21	79	7AM11739	7AM20735	5.0312	19.3864	-0.5974	B	77.5	80.5
	GWTillerM1	21	79	7AM11739	7AM20735	2.7089	13.1841	0.0778	Sp	78.5	80.5
	GWTillermeanW	21	79	7AM11739	7AM20735	4.8638	16.4308	0.1381	Sp	77.5	80.5
	GWTillerW1	21	79	7AM11739	7AM20735	3.5222	13.5302	0.1288	Sp	77.5	80.5
	GWplantmeanW	21	80	7AM20735	7AM76519	2.6299	12.8521	0.3845	Sp	77.5	80.5
	GWTillerW2	21	89	7AM1817	7AM81160	2.6808	8.5498	0.1439	Sp	85.5	91.5
	GWTillermeanM	21	90	7AM81160	7AM1849	2.9434	16.3701	0.0994	Sp	85.5	92.5
	GPCmeanB	21	195	7AM70292	7AM31273	3.2674	14.5163	-0.2515	B	186.5	199.5
	GPCB1	21	196	7AM70292	7AM31273	4.4363	18.024	-0.4301	B	187.5	199.5
	GPCW2	21	199	7AM70292	7AM31273	3.1431	11.4983	-0.4622	B	193.5	199.5
	GWSqW2	21	199	7AM70292	7AM31273	5.4776	18.0008	30.9091	Sp	194.5	199.5
	GYW1	21	199	7AM70292	7AM31273	2.9457	8.0497	165.322	Sp	192.5	199.5
	SdWidthmeanW	21	199	7AM70292	7AM31273	3.2973	10.261	0.0243	Sp	192.5	199.5
	GWTillerM1	22	5	7BM23608	7BM72773	2.6662	12.5465	0.0764	Sp	1.5	5.5
	SpikeletmeanW	22	103	7BM39590	7BM41291	4.9436	8.9169	-0.3163	B	101.5	103.5
	GNspikemeanM	22	156	7BM79481	7BM858	2.8495	15.9642	1.9651	Sp	150.5	158.5
	GYW2	23	69	7DM22812	7DM38905	2.5675	14.1211	246.535	Sp	46.5	86.5
	AnthesismeanW	23	95	7DM42766	7DM22212	2.7081	12.7457	0.472	Sp	87.5	97.5
	BioTillermeanW	23	100	7DM76877	7DM39179	2.5854	8.5035	0.1344	Sp	97.5	113.5
	PedLengthW1	23	100	7DM76877	7DM39179	4.4615	17.7629	1.1087	Sp	97.5	109.5
	GWTillermeanW	23	103	7DM76877	7DM39179	2.7332	9.5872	0.1049	Sp	93.5	112.5
	PedLengthW2	23	103	7DM76877	7DM39179	3.8899	16.6366	1.1111	Sp	97.5	116.5
	GPCmeanW	23	104	7DM76877	7DM39179	2.5819	10.7944	-0.4098	B	97.5	113.5
	AnthesismeanM	23	109	7DM76877	7DM39179	3.4538	20.1342	0.822	Sp	100.5	117.5
	AnthesisW1	23	110	7DM76877	7DM39179	3.187	15.0043	0.6579	Sp	99.5	117.5
	AnthesisM1	23	117	7DM76877	7DM39179	3.8123	22.0898	0.9337	Sp	104.5	117.5
#Environments: W1, W2, W stand for the data from replicates 1, 2, and the average data in Williams; M1, M2, M stand for the data from replicates 1, 2, and the average data in Muresk; N1, N2, N stand for the data from replicates 1, 2, and the average data in Narrabri; B1, B2, B stand for the data from replicates 1, 2, and the average data in Beverley.

## Sheet: QTL by traits
Supplementary Table 5
Yield related QTL detected in BW and SpB populations.
TraitID	TraitName#	Environments$	Chromosome	Position	LeftMarker	RightMarker	Physical map	LOD	PVE(%)	Positive Allele
Anthesis	Anthesis-2A	M1	2A	212-216	2A.2M7563	2A.2M28215	730864674-734719101	3	21.1	BW_B
	Anthesis-3A	B1/B2/B/ M2/M /N2/N	3A	55-78	3AM32527	3AM20966	45598432-426165219	3.0-5.0	11.9-25.3	SpB_B
	Anthesis-3B	N1/M2	3B	55-82	3B.1M28234	3B.1M65234	420602527-501128441	2.5-3.4	15.0-24.2	BW_B
	Anthesis-4B_1	N1	4B	0-7.5	4BM80051	4BM72348	1255526-4852426	3.2666	21.5867	SpB_B
	Anthesis-4B_2	N2/N/W2/GH	4B	109-135	4BM48887	4BM7957	645750195-663106677	2.7-4.4	12.2-30.8	BW_W
	Anthesis-5A	B1/B2/B	5A	167-170	5AM23954	5AM25895	588647251-579051290	3.5-5.2	13.7-19.1	SpB_Sp
	Anthesis-5B	M2	5B	148-151	5BM77966	5BM40759	691128774-692634276	3.1123	12.7139	SpB_Sp
	Anthesis-5D	B1/B/GH/Kat	5D	125-137	VrnDBW	5D.3M34532	467184096-448816194	2.7-3.0	13.4-15.9	BW_W
	Anthesis-7B	B1/B2/B/Kat/N1/M/W1	7B	66-69	7B.1M58135	7B.1M35041	506751630-448083967	2.8-5.1	15.3-28.5	BW_B
	Anthesis-7D	M1/M/W1/W	7D	87-118	7DM42766	7DM39179	188868984-548804334	2.7-3.8	12.8-22.1	SpB_Sp
GY	GY-1A	B1	1A	169-172	1AM45411	1AM44568	583291108-583925811	3.1117	20.4108	SpB_Sp
	GY-2B_1	M2/M/W1/W2/W	2B	47-53	2BM8280	2BM72380	47426882-58324936	2.6-5.8	14.1-22.9	SpB_Sp
	GY-2B	N2	2B	118-133	2BM80969	2BM4602	465059718-534148249	3.5339	23.1487	BW_W
	GY-4A	N1/W1	4A	0-18	4AM10748	4AM11749	2989780-11811228	2.6-3.2	7.2-20.0	SpB_B
	GY-4B	B1	4B	7-16	4BM75683	4BM80662	52074204-13690815	2.5861	15.3775	BW_B
	GY-5B	W1	5B	34-42	5B.2M31067	5B.2M51177	17045746-24918033	2.965	10.4307	BW_B
	GY-7A_1	W1/W2/W	7A	65-74	7AM12691	7AM80618	52586225-76499752	6.0-6.5	17.7-19.5	SpB_Sp
	GY-7A_2	W2	7A	192-200	7AM70292	7AM31273	696977535-700705339	2.9457	8.0497	SpB_Sp
	GY-7B	W1/W2	7B	14-26	7B.1M25433	7B.1M76049	7097084-16831443	2.9-3.1	10.1-14.3	BW_B
	GY-7D_1	W	7D	46-87	7DM22812	7DM38905	18438159-164204186	2.5675	14.1211	SpB_Sp
	GY-7D_2	W1/W2	7D	45-49	7D.2M8024	7D.2M11300	520060884-530428823	3.3-6.6	15.7-26.0	BW_W
GW	GW-1B	M1	1B	4.5-6.5	1BM12602	1BM10492	10517940-10777030	4.7704	24.0892	SpB_B
	GW-1D	W1	1D	46	1B.1M72786	1B.1M7923	28560873-39459761	3.3017	16.9462	BW_B
	GW-2A	W2/W	2A	246-251	2A.2M45464	2A.2M26001	736033271-757946827	2.9-3.5	16.2-18.3	BW_W
	GW-2B_1	W2	2B	1.5-8.5	2BM62175	2BM60877	4987880-16536558	3.9325	12.465	SpB_Sp
	GW-2B_2	M2/M/W1/W2/W	2B	49-56	2BM34673	2BM23422	52670217-73637497	2.5-6.8	12.0-26.8	SpB_Sp
	GW-2B	W1/W2	2B	135-139	2BM69109	2BM75502	556438584-563859603	3.9-4.3	13.5-18.1	BW_W
	GW-3B_1	W2	3B	65-69	3BM24101	3BM12433	68906574-75959337	2.8416	9.1201	SpB_B
	GW-3B_2	M	3B	167-173	3BM76508	3BM61285	760709237-775830119	2.9717	12.9307	SpB_B
	GW-3B_3	W1	3B	105-116	3B.1M71944	3B.1M50804	626090008-630003836	3.9439	13.8378	BW_B
	GW-4A	W1	4A	13-18	4AM33074	4AM11749	6028534-11811228	2.64	8.0027	SpB_B
	GW-5A	M	5A	128-137	5AM10594	5AM20138	529598233-549356012	3.4501	16.2342	SpB_B
	GW-5B	M	5B	165-168	5B.2M81128	5B.2M55382	680358848-680603395	2.5703	16.9591	BW_B
	GW-5D_1	M2	5D	43	5D.1M62708	5D.2M53180	161663698-407967200	2.715	5.5771	BW_W
	GW-5D_2	W1/W2	5D	81-121	5D.2M53180	5D.3M2148	407967200-465331990	2.9-3.3	11.4-15.0	BW_W
	GW-7A_1	M1/M/W1/W2/W	7A	65-93	7AM12691	7AM1849	52586225-138126883	2.6-4.9	8.5-16.4	SpB_Sp
	GW-7A_2	W2	7A	194-200	7AM70292	7AM31273	696977535-700705339	5.4776	18.0008	SpB_Sp
	GW-7B_1	M1	7B	1.5-5.5	7BM23608	7BM72773	1795241-5536341	2.6662	12.5465	SpB_Sp
	GW-7B_1	W1/W2	7B	10-14	7B.1M12385	7B.1M76084	2369616-6716150	2.9-4.7	11.7-17.1	BW_B
	GW-7D_1	W1/W2/W	7D	35	7D.2M22212	7D.2M8024	235982913-520060884	3.4-5.1	20.1-29.4	BW_W
	GW-7D_1	W	7D	93-113	7DM76877	7DM39179	359984772-548804334	2.7332	9.5872	SpB_Sp
GPC	GPC-2A	N	2A	53-60	2A.1M79929	2A.1M79998	56338200-50055335	4.6483	22.0426	BW_W
	GPC-2B_1	W2/W	2B	49-53	2BM34673	2BM72380	52670217-58324936	4.3-4.6	16-17.2	SpB_B
	GPC-2B_2	N2	2B	179-183	2BM6130	2BM79558	767651502-770572320	3.3078	35.6626	BW_B
	GPC-2D	N1	2D	98-102	2D.3M274	2D.3M41532	626807925-777029927	2.5469	36.4543	BW_B
	GPC-4D	B1	4D	0-7.5	4DM80718	4DM76464	30024407-149998213	3.279	12.3413	SpB_B
	GPC-5B_1	B2	5B	130-137	5BM46778	5BM8195	671301924-672953223	4.1543	9.617	SpB_Sp
	GPC-5B_2	B2	5B	160-162	5BM71271	5BM39285	613611723-612148966	6.7046	16.6022	SpB_B
	GPC-6B	N	6B	87-97	6B.1M47763	6B.1M2781	655987476-668245547	2.8722	12.7984	BW_W
	GPC-7A_1	W2/W	7A	75-81	7AM80618	7AM20735	76499752-78749102	4.0-5.0	14.6-19.4	SpB_B
	GPC-7A_2	B1/B/W2	7A	186-200	7AM70292	7AM31273	696977535-700705339	3.1-4.4	11.5-18.0	SpB_B
	GPC-7B	W	7B	14-26	7B.1M55522	7B.1M76049	8882231-16831443	2.524	15.9479	BW_W
	GPC-7D	W	7D	97-114	7DM76877	7DM39179	359984772-548804334	2.5819	10.7944	SpB_B
NUE/PY	NUE/PY-1A_1	M2	1A	74-78	1AM64622	1AM55442	494582877-491522886	3	30.6	BW_W
	NUE/PY-1A_2	B2	1A	142-156	1AM56272	1AM10986	591090195-544055583	4.0586	22.2548	BW_W
	NUE/PY-1A_2	B1	1A	169-172	1AM45411	1AM44568	583291108-583925811	2.9536	18.2452	SpB_Sp
	NUE/PY-1B	M	1B	119-121	1BM8004	1BM73738	655807873-654356798	3.0822	9.4447	SpB_B
	NUE/PY-1D	W	1D	5-32	1DM2650	1DM75370	10382924-32544563	2.6436	15.3751	SpB_Sp
	NUE/PY-2B_1	N1	2B	109-114	2BM48401	2BM10875	211797614-381795080	2.6629	17.4025	BW_W
	NUE/PY-2B_2	M	2B	49-51	2BM34673	2BM56961	52670217-71817294	5.311	17.9418	SpB_Sp
	NUE/PY-3B	M2/M	3B	167-209	3BM76508	3BM28159	760709237-809524126	2.7-4.7	14.9-17.6	SpB_B
	NUE/PY-5A_1	B	5A	76-79	5AM43473	5AM1040	441425170-437208783	3.0865	15.0948	SpB_Sp
	NUE/PY-5A_2	M	5A	129-137	5AM10594	5AM20138	529598233-549356012	4.3171	13.8277	SpB_B
	NUE/PY-5B	W1	5B	138-144	5BM55382	5BM51126	680603395-685315789	2.5749	15.5974	SpB_Sp
	NUE/PY-7B_1	N1	7B	30-34	7B.1M13248	7B.1M71684	19322711-18439476	4.2515	30.571	BW_B
	NUE/PY-7B_2	N	7B	89-104	7B.1M67554	7B.2M9018	539381825-634478521	3.58	25.933	BW_B
Biomass	Bio-1D	W2	1D	0-0.5	1DM61318	1DM38400	6996802-10180410	2.7492	13.4186	SpB_Sp
	Bio-2B	W1/W2/W	2B	49-68	2BM34673	2BM48834	52670217-105998988	2.8-6.1	14.4-23.4	SpB_Sp
	Bio-3B	W2	3B	72-76	3BM50676	3BM79894	127292312-120611044	2.8074	11.6646	SpB_B
	Bio-3D	M2	3D	51-81	3DM52061	3DM76163	340684008-601705152	8.6097	2.8992	SpB_Sp
	Bio-7A	W	7A	64-66	7AM8783	7AM75201	48911767-55573399	2.9675	9.7039	SpB_Sp
	Bio-7D	W	7D	97-114	7DM76877	7DM39179	359984772-548804334	2.5854	8.5035	SpB_Sp
Grain number	GNspike-1B_1	M1	1B	138-153	1B.1M20313	1B.1M631	642770585-654496042	3.5348	23.2241	BW_W
	GNspike-1B_2	W2	1B	176-197	1B.1M41924	1B.2M78633	664410581-681253280	2.916	14.2379	BW_W
	GNspike-2B_1	W1/W2	2B	132-139	2BM79431	2BM75502	540428579-563859603	4	18.3-22.6	BW_W
	GNspike-2B_2	W1/W2/W	2B	49-51	2BM34673	2BM56961	52670217-71817294	3.2-6.2	17.2-23.5	SpB_Sp
	GNspike-3A	M2	3A	71-77	3A.1M30062	3A.1M56763	505232149-507300420	3.1571	15.9133	BW_B
	GNspike-4A	M1	4A	28-32	4AM77567	4AM52625	16705961-15929669	2.6812	17.6139	BW_B
	GNspike-5A	W	5A	167-169	5AM23954	5AM75334	588647251-586821565	2.5412	8.0251	SpB_Sp
	GNspike-7A_1	M2	7A	22-25	7A.2M8847	7A.2M80464	723145071-730318026	3.7528	19.8418	BW_W
	GNspike-7A_2	W1/W	7A	63-73	7AM8783	7AM6895	48911767-54486417	3.6-4.0	12.3-13.2	SpB_Sp
	GNspike-7B_1	W1	7B	42-47	7B.1M36813	7B.1M53146	46999750-40354170	3.2442	17.7802	BW_B
	GNspike-7B_2	M	7B	150-159	7BM79481	7BM858	712309249-717340840	2.8495	15.9642	SpB_Sp
Spikelets per spike	Spikelet-1B	W1/W2/W	1B	7-12	1BM11603	1BM73945	18959870-18527953	2.7-5.4	7.7-9.9	SpB_B
	Spikelet-2B	M1/W1/W2/W	2B	50-59	2BM71719	2BM72913	44836400-102347168	2.6-8.4	12.3-17.3	SpB_Sp
	Spikelet-2D	W	2D	7-18	2DM24133	2DM53594	455336436-523150722	2.8819	4.9388	SpB_B
	Spikelet-2D	M1/W	2D	35-44	2D.3M77420	2D.3M43326	320493983-394787509	3.2-3.8	10.3-20.2	BW_B
	Spikelet-3A	N2/N	3A	58-61	3AM78031	3AM56304	46165594-44629220	2.6-3.8	13.3-23.7	SpB_B
	Spikelet-3B	N	3B	134-138	3B.1M77179	3B.1M27888	694020841-707949032	3.8177	32.972	BW_B
	Spikelet-3D	M1	3D	0-1	3DM45188	3DM76936	64767560-122454458	3.9704	19.1	SpB_Sp
	Spikelet-5A	W	5A	82-86	5AM78133	5AM11637	441020158-450537194	3.6682	6.3722	SpB_B
	Spikelet-5B	W1/W2/W	5B	55-63	5BM33327	5BM63917	478917650-514350505	4.3-8.5	14.0-17.3	SpB_Sp
	Spikelet-5D	M1/W1/W2/W	5D	126-169	5D.3M34532	5D.4M46075	448816194-547123002	2.7-6.1	14.0-27.1	BW_W
	Spikelet-6A	W	6A	55-58	6AM1295	6AM6691	200557678-459853787	2.6138	8.1978	BW_W
	Spikelet-7B	W	7B	101-104	7BM39590	7BM41291	623919969-640715659	4.9436	8.9169	SpB_B
TGW	TGW-1A	B1/B2/B/W1	1A	59-70	1AM7022	1AM36584	465131739-474642061	3.6-5.0	13.7-19.9	BW_B
	TGW-1B_1	B	1B	63-66	1BM79833	1BM4238	503629296-499874885	5.0289	20.6801	SpB_B
	TGW-1B_1	W2/W	1B	86-97	1B.1M79833	1B.1M10143	503629296-546650092	2.8-2.9	15.3-15.8	BW_B
	TGW-1B_2	M1/M2/M	1B	136-195	1B.1M20313	1B.2M78633	642770585-681253280	2.6-3.0	15.7-24.5	BW_B
	TGW-4A	B1/B/N2/N/M	4A	118-139	4AM49391	4AM77998	632798317-664442151	2.7-5.9	10.3-34.3	BW_B
	TGW-4B	W1/W2/W	4B	111-121	4BM48887	4BM10341	645750195-653857905	3.1-4.6	16.9-18.2	BW_B
	TGW-4D	M	4D	10-17	4DM80783	4DM55185	359046561-363685650	3.0449	16.9495	SpB_B
	TGW-4D	W1	4D	63-73	4D.2M80718	4D.2M30317	30024407-108902886	3.5005	13.1828	BW_W
	TGW-5A	B1/B/N1/N2/W1/W2/W	5A	158-204	5AM72283	5AM76930	581550146-644135326	2.8-5.7	16.8-27.8	SpB_B
	TGW-5B	B2	5B	170-172	5B.2M56115	5B.2M51126	683116891-685315789	2.9332	15.2868	BW_W
	TGW-7A	W1	7A	54-68	7A.1M6895	7A.1M12198	54486417-65328319	3.2785	13.8061	BW_B
	TGW-7B	B1/B	7B	68-78	7B.1M25712	7B.1M53525	508659805-554625963	4.8395	17.0264	BW_W
SdArea	SdArea-1A	B2/W1	1A	64	1AM7022	1AM36584	465131739-474642061	3.6-4.0	17.6-19.1	BW_B
	SdArea-1B_1	B1/B	1B	56-66	1BM79457	1BM4238	456271149-499874885	3.7-5.4	13.4-14.4	SpB_B
	SdArea-1B_1	W2	1B	86-93	1B.1M79833	1B.1M23636	503629296-540847820	3.6867	22.2156	BW_B
	SdArea-1B_2	M1	1B	139-156	1B.1M20313	1B.1M631	642770585-654496042	3.4553	16.9261	BW_B
	SdArea-2A_1	B1/B/W2	2A	111-116	2AM7563	2AM28215_2	730864674-734719101	3.4-5.8	13.6-16.3	SpB_Sp
	SdArea-2A_2	N1	2A	115-120	2A.2M48834	2A.2M13597	105998988-136164622	5.2392	20.5572	BW_W
	SdArea-2B_1	M	2B	53-56	2BM23606	2BM8280	44921951-47426882	2.7231	19.9235	BW_B
	SdArea-2B_2	N1	2B	110-114	2BM48401	2BM10875	211797614-381795080	2.7981	10.1395	BW_B
	SdArea-2D	M	2D	55-58	2DM26538	2DM35911	608198837-618066195	2.916	16.4712	SpB_Sp
	SdArea-3A	B1/B	3A	177-184	3A.2M41929	3A.2M366	714424936-717903368	2.5922	11.26	BW_B
	SdArea-4A_1	B	4A	0-8	4AM10748	4AM34516	2989780-4595357	3.2348	7.9968	SpB_B
	SdArea-4A_2	B	4A	196-198	4AM52407	4AM42010	729870752-724262915	2.9355	7.2399	SpB_B
	SdArea-4A_3	N2/N	4A	134-139	4AM25688	4AM77998	674855064-664442151	3.9-7.3	31.3-41.5	BW_B
	SdArea-4B	W1	4B	111-121	4BM48887	4BM10341	645750195-653857905	4.2586	21.7054	BW_B
	SdArea-5A	B1/B/W1/W2/W	5A	171-178	5AM75749	5AM9808	586634522-593332276	4.2-5.5	11.7-25.3	SpB_B
	SdArea-5B_1	M1	5B	94-98	5B.2M56499	5B.2M11567	533034853-513923999	2.9131	14.1548	BW_W
	SdArea-5B_2	B2	5B	170-172	5B.2M56115	5B.2M51126	683116891-685315789	2.539	12.016	BW_W
	SdArea-6A	N1/N2/N	6A	0-4	6AM33596	6AM23521	957155-6725026	2.5-3.0	22.1-25.1	SpB_Sp
	SdArea-7A_1	W1	7A	25-29	7A.1M44377	7A.1M7349	33364844-35604876	3.0671	15.2046	BW_B
	SdArea-7A_2	M2	7A	120-140	7A.1M80943	7A.1M70689	610208874-661164537	2.515	13.6121	BW_W
	SdArea-7A_3	M1	7A	0-9.5	7A.4M31571	7A.4M41409	79838579-101825231	4.4383	25.1906	BW_W
	SdArea-7B	B1/B2/B/M2	7B	60-104	7B.1M65538	7B.2M9018	299248299-634478521	2.5-4.2	14.7-19.6	BW_W
SdLength	SdLength-1B_1	B1/B2/B/W2	1B	84-105	1B.1M65832	1B.1M10143	478055087-546650092	2.8-4.2	9.4-20.4	BW_B
	SdLength-1B_2	M1/M2/M	1B	140-197	1B.1M20313	1B.2M78633	642770585-681253280	3.2-4.8	15.0-26.8	BW_B
	SdLength-2A_1	B1/B2/B/N1/N/W2	2A	8-47	2A.1M1628	2A.1M7354	5361259-32139654	2.7-4.2	13.2-16.8	BW_B
	SdLength-2A_2	W2	2A	111-116	2AM7563	2AM28215_2	730864674-734719101	3.141	15.729	SpB_Sp
	SdLength-2B_1	M1/M2/M	2B	118-122	2BM78972	2BM68759	656844863-675340456	3.5-4.5	21.1-24.2	SpB_Sp
	SdLength-2B_2	M2/M	2B	53-56	2BM23606	2BM8280	44921951-47426882	2.7-3.8	11.2-17.2	BW_B
	SdLength-2D	M1	2D	39	2D.3M43326	2D.3M20112	394787509-435045114	4.1714	21.5822	BW_W
	SdLength-3A	B1/B2/B/N1	3A	173-184	3A.2M41929	3A.2M366	714424936-717903368	4.2-4.3	15.4-22.0	BW_B
	SdLength-3D	B1/B2/B/N1/N	3D	1-52	3DM38826	3DM76163	173066336-601705152	2.6-4.2	21.5-23.5	SpB_B
	SdLength-4A	B1/B2/B/N2/N	4A	93-139	4AM77003	4AM77998	612151073-664442151	3.3-5.6	11.7-31.7	BW_B
	SdLength-5A_1	N2	5A	20-30	5AM65358	5AM64449	6289105-22326042	2.7275	23.635	SpB_B
	SdLength-5A_2	B1/B2/B/W1/W	5A	171-176	5AM75749	5AM9808	586634522-593332276	3.0-3.5	9.1-14.5	SpB_B
	SdLength-7A	M1	7A	0-12.5	7A.4M31571	7A.4M41409	79838579-101825231	2.5035	10.3206	BW_W
	SdLength-7B	N2	7B	108-112	7B.2M80151	7B.2M74096	645217805-653569605	2.6962	15.9335	BW_W
SdThickness	SdThickness-1A	B2/N/M/W1/W2/W	1A	58-84	1AM74868	1AM35897	458397010-486174232	2.9-5.7	15.6-23.3	BW_B
	SdThickness-1B	B	1B	63-66	1BM63932	1BM79833	492306742-503629296	6.3937	26.5967	SpB_B
	SdThickness-3B	W1	3B	0-6	3BM72134	3BM64431	3240109-1617302	3.0418	12.0349	SpB_B
	SdThickness-4A_1	M1	4A	0-9	4AM10748	4AM34516	2989780-4595357	3.1055	15.3175	SpB_B
	SdThickness-4A_2	B1/W1/W	4A	64-70	4AM55642	4AM21228	86495867-472707215	2.5-4.2	9.4-17.4	SpB_B
	SdThickness-4B	W1/W2	4B	134-135	4BM7958	4BM51435	663106554-665058759	3.4-5.5	15.1-23.4	BW_B
	SdThickness-4D	B1	4D	0-2	4DM34423	4DM60510	1876321-3286757	3.722	14.3754	SpB_Sp
	SdThickness-5A	B	5A	180-188	5AM1041	5AM57538	598666259-613456008	2.5163	9.5722	SpB_B
	SdThickness-5B_1	M1/W1/W2	5B	22-98	5B.1M60571	5B.2M11567	13056905-513923999	2.9-3.7	12.6-27.5	BW_W
	SdThickness-5B_2	B2	5B	170-172	5B.2M56115	5B.2M51126	683116891-685315789	2.6016	14.2874	BW_W
	SdThickness-6A	B	6A	42-55	6AM55135	6AM76722	16565466-49193144	3.065	11.4567	SpB_B
	SdThickness-6B	N2	6B	3-12	6B.1M59282	6B.1M47927	7937575-25914829	4.8	39.0764	BW_B
	SdThickness-7A_1	B1/B/M2	7A	0-23	7A.3M35407	7A.1M81002	80090780-138798539	2.8-3.2	18.3-22	BW_B
	SdThickness-7A_2	W	7A	81-94	7A.1M52421	7A.1M81002	88159390-138798539	4.1169	20.2432	BW_B
SdWidth	SdWidth-1A_1	M	1A	7-17	1AM8696	1AM28635	7294562-14842466	3.2126	14.7593	BW_B
	SdWidth-1A_2	B1/B2/B/N2/N	1A	59-78	1AM7022	1AM64622	465131739-494582877	3.2-5.0	15.8-26.3	BW_B
	SdWidth-1B_1	B1/B/W	1B	56-60	1BM79457	1BM78387	456271149-474451106	2.8-5.8	8.8-18.0	SpB_B
	SdWidth-1B_2	M2	1B	139-158	1B.1M20313	1B.1M631	642770585-654496042	3.6249	11.3831	BW_B
	SdWidth-1D	W1	1D	33-36	1DM27449	1DM25365	308455791-333061077	2.8612	10.6294	SpB_B
	SdWidth-2A	B	2A	136-139	2AM11978	2AM57098	755789323-780610837	2.7004	8.7315	SpB_Sp
	SdWidth-2B	M1	2B	159-163	2BM78509	2BM78307	665669433-698551151	3.4363	11.3829	BW_B
	SdWidth-3A	M2	3A	72-80	3A.1M30062	3A.1M56763	505232149-507300420	3.168	9.8837	BW_W
	SdWidth-3B_1	B	3B	17-22	3BM4653	3BM32683	9780097-10955319	2.5916	8.6554	SpB_B
	SdWidth-3B_2	M2/M	3B	123-149	3B.1M633	3B.1M1239	643333723-736711821	2.9-5.8	12.3-20.0	BW_W
	SdWidth-4A_1	W2	4A	83-93	4AM9799	4AM40846	601229839-608923629	2.5068	13.1413	BW_W
	SdWidth-4A_2	N	4A	140-143	4AM55277	4AM73881	667308402-658190618	4.045	19.6736	BW_B
	SdWidth-4B	W1/W2/W	4B	108-121	4BM48887	4BM10341	645750195-653857905	3.2-7.0	18.6-36.3	BW_B
	SdWidth-5A_1	W1/W2/W/B1	5A	190-205	5AM35862	5AM76666	619685228-653860011	2.7-7.2	7.7-25.6	SpB_B
	SdWidth-5A_2	B1/B	5A	75-78	5A.1M10451	5A.1M43262	465294707-467379009	4.4355	13.4498	BW_B
	SdWidth-5B_1	M1	5B	94-98	5B.2M56499	5B.2M11567	533034853-513923999	7.4158	29.2079	BW_W
	SdWidth-5B_2	B1/B	5B	171-175	5B.2M45135	5B.2M78043_2	681647792-701458472	2.9049	8.6333	BW_W
	SdWidth-5D	B1/B	5D	27-74	5DM62829	5DM34532	338166387-448816194	3.7-4.1	17.9-18.9	SpB_B
	SdWidth-5D	W1	5D	126-152	VrnDBW	5D.3M34532	467184096-448816194	4.0349	18.9969	BW_B
	SdWidth-6A	N	6A	3.5-5.5	6AM10105	6AM75834	5221610-8694638	2.5376	21.2286	SpB_Sp
	SdWidth-7A_1	M2/M	7A	0	7A.3M35407	7A.3M52779	80090780-79444417	4.9-5.8	19.8-22.2	BW_B
	SdWidth-7A_2	M1	7A	0	7A.4M31571	7A.4M41409	79838579-101825231	5.4334	19.4149	BW_W
	SdWidth-7A_3	W	7A	199	7AM70292	7AM31273	696977535-700705339	3.2973	10.261	SpB_Sp
	SdWidth-7B	B1/B2/B	7B	60-69	7B.1M65538	7B.1M35041	299248299-448083967	2.9-5.5	13.7-17.5	BW_W
Height/StemLength	Height-1B_1	M1/M	1B	56-64	1BM79457	1BM78387	456271149-474451106	3.0-3.9	12.8-14.5	SpB_B
	Height-1B_1	M2	1B	96-99	1B.1M43583	1B.1M77253	558759631-562029195	2.6336	19.7756	BW_B
	Height-1B_2	M	1B	147-158	1B.1M20313	1B.1M631	642770585-654496042	2.6224	16.7311	BW_B
	Height-1D	W2	1D	0-0.5	1DM61318	1DM38400	6996802-10180410	3.7-4.6	7.1-8.6	SpB_Sp
	Height-2A	W2/W	2A	1-8	2AM11847	2AM5988	24278835-31693262	3.2-5.3	5.3-10.1	SpB_Sp
	Height-2B_1	W2	2B	1-9	2BM62175	2BM60877	4987880-16536558	6.4-5.9	11.6-13.2	SpB_Sp
	Height-2B_2	W1/W2/W	2B	47-53	2BM8280	2BM72380	47426882-58324936	3.5-5.3	5.7-12.2	SpB_Sp
	Height-2B_3	M1/M/W1/W	2B	121-128	2BM22281	2BM78307	676128291-698551151	2.8-8.9	10.3-18.5	SpB_Sp
	Height-2D	M1	2D	0-11	2DM6542	2DM5912	12747804-16895984	4.0-4.3	18.4-19.5	SpB_Sp
	Height-3A	M/W	3A	47-70	3AM80529	3AM80942	33192746-68297831	3.1-5.0	8.5-15.5	SpB_B
	Height-3B	M/W	3B	77-79	3BM35317	3BM14946	214547681-139778022	3.7-4.5	7.7-12.0	SpB_B
	Height-4A	W1/W2	4A	116-139	4AM60934	4AM77998	628329330-664442151	2.6-2.8	12.7-14.5	BW_B
	Height-5A_1	W2	5A	82-91	5AM78133	5AM65257	441020158-458203411	5.3-5.9	10.5-11.6	SpB_B
	Height-5A_2	M1/W1/W2/W	5A	110-137	5AM12854	5AM20138	545093845-549356012	3.4-8.9	13.3-20.7	SpB_B
	Height-6A	W2/W	6A	6-13	6AM63873	6AM7466	9840004-13806328	3.4-5.0	6.3-8.5	SpB_Sp
	Height-6B	M2	6B	172-174	6BM33838	6BM55265	712347018-715808784	3.1-3.3	18.2-18.9	SpB_B
	Height-7A	M	7A	116-118	7A.1M1125	7A.1M53382	459209203-502683000	2.9-3.0	20.9-23.5	BW_W
	Height-7B	W1/W2/W	7B	61-67	7B.1M65538	7B.1M22540	299248299-497882983	2.8-6.3	16.8-38.4	BW_B
PenLength	PedLength-1B	M2/M	1B	137-158	1B.1M1403	1B.1M631	630832180-654496042	2.5-3.4	18.1-22.5	BW_B
	PedLength-2B_1	W1/W2	2B	72-80	2BM75364	2BM63406	164089176-248149725	2.5-2.7	9.8-10.0	SpB_Sp
	PedLength-2B_2	M1/M	2B	123-129	2BM18702	2BM11942	693368365-721866395	3.8-4.2	17.7-18.6	SpB_Sp
	PedLength-4A	M1/W1/W2	4A	104-139	4AM7552	4AM77998	617446301-664442151	2.8-3.1	12.4-21.6	BW_B
	PedLength-4B	W1	4B	105-121	4BM48887	4BM10341	645750195-653857905	4.0864	19.9667	BW_W
	PedLength-5A	M1/M	5A	109-126	5AM27024	5AM30701	515922241-529923938	3.5-4.3	15.1-20.5	SpB_B
	PedLength-7D	W1/W2	7D	97-117	7DM76877	7DM39179	359984772-548804334	3.9-4.5	16.6-17.8	SpB_Sp
PedRatio	PedRatio-1D	W2	1D	70-81	1D.1M34905	1D.1M77946	357459802-411202547	3.0649	17.8213	BW_W
	PedRatio-2A	M	2A	204-213	2A.2M39377	2A.2M7563	728776588-730864674	2.5408	6.0382	BW_B
	PedRatio-3A	M2/M	3A	43-73	3AM80529	3AM71478	33192746-71795750	2.9-4.2	16.6-20.6	SpB_Sp
	PedRatio-3B	W2	3B	17-22	3BM4653	3BM32683	9780097-10955319	3.188	16.6297	SpB_Sp
	PedRatio-4B_1	W1	4B	82-87	4BM50833	4BM54629	574945415-597911899	4.2819	10.6368	BW_B
	PedRatio-4B_2	W1	4B	105-113	4BM7462	4BM48887	642341548-645750195	9.073	26.0348	BW_W
	PedRatio-5D	M	5D	154-185	5D.3M34532	5D.4M46075	448816194-547123002	2.9128	18.6793	BW_B
SpikeLength	SpikeLength-1A	M2	1A	107-110	1AM75572	1AM13768	521339629-522560025	2.6782	14.166	SpB_B
	SpikeLength-2B	W1/W	2B	111-118	2BM79813	2BM6515	626213100-652934696	2.6815	11.2-13.1	SpB_Sp
	SpikeLength-5A_1	W1/W2/W	5A	111-115	5AM12854	5AM80569	545093845-542291942	2.9-4.6	14.2-19.9	SpB_B
	SpikeLength-5A_2	W1/W2	5A	158-169	5AM72283	5AM75334	581550146-586821565	2.7-3.1	13.7-15.9	SpB_B
	SpikeLength-6D	M2	6D	0-6	6DM59282	6DM52065	7937575-6342782	2.5697	13.6968	SpB_B
Keycard	Keycard-1B	W1	1B	42-47	1B.1M72786	1B.1M7923	28560873-39459761	3.0308	20.297	BW_B
	Keycard-2A	W2	2A	172-185	2A.2M11090	2A.2M26808	716162678-711612384	2.7667	21.5524	BW_W
	Keycard-2B_1	W2	2B	58-68	2BM63170	2BM48834	67521362-105998988	4.3627	16.2781	SpB_Sp
	Keycard-2B_2	N1	2B	128-133	2BM26896	2BM69372	707471796-718390574	3.0748	13.196	SpB_B
	Keycard-3D	M1/M/W2	3D	0-42	3DM45188	3DM76163	64767560-601705152	3.6-5.1	18.2-23.0	SpB_Sp
	Keycard-5A_1	N2	5A	76-79	5AM43473	5AM1040	441425170-437208783	2.6281	20.7002	SpB_Sp
	Keycard-5A_2	N1	5A	187-191	5AM7242	5AM57659	611867641-617347868	3.4157	15.2721	SpB_B
	Keycard-5B	N1	5B	64-68	5BM76966	5BM10947	515464309-527339191	3.9392	17.3541	SpB_Sp
#Different QTL of the same trait in the same chromosome were presented as "_1" or "_2".
$Environments: W1, W2, W stand for the data from replicates 1, 2, and the average data in Williams; M1, M2, M stand for the data from replicates 1, 2, and the average data in Muresk; N1, N2, N stand for the data from replicates 1, 2, and the average data in Narrabri; B1, B2, B stand for the data from replicates 1, 2, and the average data in Beverley.

## Sheet: QTL clusters
Supplementary Table 6
QTL clusters formed in BW and SpB populations.
Consensus*	Traits#	Environments$	Chromosome	Position	LeftMarker!	RightMarker!	Physical map^	LOD	PVE(%)	Positive Allele
	SdArea-1A	B2/W1	1A	64	1AM7022	1AM36584	465131739-474642061	3.6-4.0	17.6-19.1	BW_B
	SdThickness-1A	B2/N/M/W1/W2/W	1A	58-84	1AM74868	1AM35897	458397010-486174232	2.9-5.7	15.6-23.3	BW_B
	TGW-1A	B1/B2/B/W1	1A	59-70	1AM7022	1AM36584	465131739-474642061	3.6-5.0	13.7-19.9	BW_B
	SdWidth-1A_2	B1/B2/B/N2/N	1A	59-78	1AM7022	1AM64622	465131739-494582877	3.2-5.0	15.8-26.3	BW_B
	NUE/PY-1A_1	M2	1A	74-78	1AM64622	1AM55442	494582877-491522886	3	30.6	BW_W
Consensus			1A.1	70.1-79.47	1AM74868	1AM55442	458397010-494582877	TraesCS1A01G263000	TraesCS1A01G299600
	SpikeLength-1A	M2	1A	107-110	1AM75572	1AM13768	521339629-522560025	2.6782	14.166	SpB_B
	NUE/PY-1A_2	B2	1A	142-156	1AM56272	1AM10986	544055583-591090195	4.1	22.3	BW_W
	GY-1A	B1	1A	169-172	1AM45411	1AM44568	583291108-583925811	3.1	20.4	SpB_Sp
	NUE/PY-1A_2	B1	1A	169-172	1AM45411	1AM44568	583291108-583925811	3	18.2	SpB_Sp
Consensus			1A.2	140.8	1AM56272	1AM10986	544055583-591090195	TraesCS1A01G363600.1	TraesCS1A01G441900.1
	GW-1B	M1	1B	4.5-6.5	1BM12602	1BM10492	10517940-10777030	4.7704	24.0892	SpB_B
	Spikelet-1B	W1/W2/W	1B	7-12	1BM11603	1BM73945	18959870-18527953	2.7-5.4	7.7-9.9	SpB_B
	Keycard-1B	W1	1B	42-47	1BM72786	1BM7923	28560873-39459761	3.0308	20.297	BW_B
	GW-1B	W1	1B	46	1BM72786	1BM7923	28560873-39459761	3.3017	16.9462	BW_B
Consensus			1B.1	16.9-36.8	1BM12602	1BM7923	10517940-39459761	TraesCS1B01G023300	TraesCS1B01G056000.1
	SdWidth-1B_1	B1/B/W	1B	56-60	1BM79457	1BM78387	456271149-474451106	2.8-5.8	8.8-18.0	SpB_B
	Height-1B_1	M1/M	1B	56-64	1BM79457	1BM78387	456271149-474451106	3.0-3.9	12.8-14.5	SpB_B
	SdArea-1B_1	B1/B	1B	56-66	1BM79457	1BM4238	456271149-499874885	3.7-5.4	13.4-14.4	SpB_B
	SdThickness-1B	B	1B	63-66	1BM63932	1BM79833	492306742-503629296	6.4	26.6	SpB_B
	TGW-1B_1	B	1B	63-66	1BM79833	1BM4238	503629296-499874885	5	20.7	SpB_B
	SdLength-1B_1	B1/B2/B/W2	1B	84-105	1BM65832	1BM10143	478055087-546650092	2.8-4.2	9.4-20.4	BW_B
	SdArea-1B_1	W2	1B	86-93	1BM79833	1BM23636	503629296-540847820	3.6867	22.2156	BW_B
	TGW-1B_1	W2/W	1B	86-97	1BM79833	1BM10143	503629296-546650092	2.8-2.9	15.3-15.8	BW_B
	Height-1B_1	M2	1B	96-99	1BM43583	1BM77253	558759631-562029195	2.6336	19.7756	BW_B
Consensus			1B.2	65.9-77.7	1BM79457	1BM77253	456271149-562029195	TraesCS1B01G258800	TraesCS1B01G333900
	PedLength-1B	M2/M	1B	137-158	1BM1403	1BM631	630832180-654496042	2.5-3.4	18.1-22.5	BW_B
	TGW-1B_2	M1/M2/M	1B	136-195	1BM20313	1BM78633	642770585-681253280	2.6-3.0	15.7-24.5	BW_B
	SdArea-1B_2	M1	1B	139-156	1BM20313	1BM631	642770585-654496042	3.4553	16.9261	BW_B
	SdWidth-1B_2	M2	1B	139-158	1BM20313	1BM631	642770585-654496042	3.6249	11.3831	BW_B
	SdLength-1B_2	M1/M2/M	1B	140-197	1BM20313	1BM78633	642770585-681253280	3.2-4.8	15.0-26.8	BW_B
	Height-1B_2	M	1B	147-158	1BM20313	1BM631	642770585-654496042	2.6224	16.7311	BW_B
	GNspike-1B_1	M1	1B	138-153	1BM20313	1BM631	642770585-654496042	3.5	23.2	BW_W
	NUE/PY-1B	M	1B	119-121	1BM8004	1BM73738	655807873-654356798	3.1	9.4	SpB_B
	GNspike-1B_2	W2	1B	176-197	1BM41924	1BM78633	664410581-681253280	2.9	14.2	BW_W
Consensus			1B.3	116.1-175.3	1BM1403	1BM78633	630832180-681253280	TraesCS1B01G400400.1	TraesCS1B01G473100
	Bio-1D	W2	1D	0-0.5	1DM61318	1DM38400	6996802-10180410	2.7492	13.4186	SpB_Sp
	Height/stem-1D	W2	1D	0-0.5	1DM61318	1DM38400	6996802-10180410	3.7-4.6	7.1-8.6	SpB_Sp
	NUE/PY-1D	W	1D	5-32	1DM2650	1DM75370	10382924-32544563	2.6	15.4	SpB_Sp
Consensus			1D.1	20.8-44.3	1DM61318	1DM75370	6996802-32544563	TraesCS1D01G014100	TraesCS1D01G051800
	SdWidth-1D	W1	1D	33-36	1DM27449	1DM25365	308455791-333061077	2.8612	10.6294	SpB_B
	PedRatio-1D	W2	1D	70-81	1DM34905	1DM77946	357459802-411202547	3.1	17.8	BW_W
Consensus			1D.2	54.0-70.3	1DM27449	1DM77946	308455791-411202547	TraesCS1D01G220900.1	TraesCS1D01G315900.1
	Height-2A	W2/W	2A	1-8	2AM11847	2AM5988	24278835-31693262	3.2-5.3	5.3-10.1	SpB_Sp
	SdLength-2A	B1/B2/B/N1/N/W2	2A	8-47	2AM1628	2AM7354	5361259-32139654	2.7-4.2	13.2-16.8	BW_B
Consensus			2A.1	3.3-34.4	2AM1628	2AM7354	5361259-32139654	TraesCS2A01G013300	TraesCS2A01G072400
	GPC-2A_1	N	2A	53-60	2AM79929	2AM79998	56338200-50055335	4.6483	22.0426	BW_W
	SdArea-2A_2	N1	2A	115-120	2AM48834	2AM13597	105998988-136164622	5.2392	20.5572	BW_W
	Keycard-2A	W2	2A	172-185	2AM11090	2AM26808	716162678-711612384	2.7667	21.5524	BW_W
	SdLength-2A_2	W2	2A	111-116	2AM7563	2AM28215_2	730864674-734719101	3.141	15.729	SpB_Sp
	SdArea-2A_1	B1/B/W2	2A	111-116	2AM7563	2AM28215_2	730864674-734719101	3.4-5.8	13.6-16.3	SpB_Sp
	PedRatio-2A	M	2A	204-213	2AM39377	2AM7563	728776588-730864674	2.5	6	BW_B
	Anthesis-2A	M1	2A	212-216	2AM7563	2AM28215	730864674-734719101	3	21.1	BW_B
	GW-2A	W2/W	2A	246-251	2AM45464	2AM26001	736033271-757946827	2.9-3.5	16.2-18.3	BW_W
Consensus			2A.2	111.5-163.0	2AM11090	2AM26001	711612384-757946827	TraesCS2A01G467300	TraesCS1A01G550900
	SdWidth-2A	B	2A	136-139	2AM11978	2AM57098	755789323-780610837	2.7	8.7	SpB_Sp
	Height-2B_1	W2	2B	1-9	2BM62175	2BM60877	4987880-16536558	6.4-5.9	11.6-13.2	SpB_Sp
	GW-2B_1	W2	2B	1.5-8.5	2BM62175	2BM60877	4987880-16536558	3.9325	12.465	SpB_Sp
	SdArea-2B_1	M	2B	53-56	2BM23606	2BM8280	44921951-47426882	2.7231	19.9235	BW_B
	SdLength-2B_2	M2/M	2B	53-56	2BM23606	2BM8280	44921951-47426882	2.7-3.8	11.2-17.2	BW_B
	GY-2B_1	M2/M/W1/W2/W	2B	47-53	2BM8280	2BM72380	47426882-58324936	2.6-5.8	14.1-22.9	SpB_Sp
	Height-2B_2	W1/W2/W	2B	47-53	2BM8280	2BM72380	47426882-58324936	3.5-5.3	5.7-12.2	SpB_Sp
	GPC-2B_1	W2/W	2B	49-53	2BM34673	2BM72380	52670217-58324936	4.3-4.6	16-17.2	SpB_B
	GNspike-2B_2	W1/W2/W	2B	49-51	2BM34673	2BM56961	52670217-71817294	3.2-6.2	17.2-23.5	SpB_Sp
	NUE/PY-2B_2	M	2B	49-51	2BM34673	2BM56961	52670217-71817294	5.3	17.9	SpB_Sp
	GW-2B_2	M2/M/W1/W2/W	2B	49-56	2BM34673	2BM23422	52670217-73637497	2.5-6.8	12.0-26.8	SpB_Sp
	Bio-2B	W1/W2/W	2B	49-68	2BM34673	2BM48834	52670217-105998988	2.8-6.1	14.4-23.4	SpB_Sp
	Spikelet-2B	M1/W1/W2/W	2B	50-59	2BM71719	2BM72913	44836400-102347168	2.6-8.4	12.3-17.3	SpB_Sp
	Keycard-2B_1	W2	2B	58-68	2BM63170	2BM48834	67521362-105998988	4.3627	16.2781	SpB_Sp
Consensus			2B.1	52.2-80.0	2BM23606	2BM48834	44836400-105998988	TraesCS2B01G080300	TraesCS2B01G138200
	PedLength-2B_1	W1/W2	2B	72-80	2BM75364	2BM63406	164089176-248149725	2.5-2.7	9.8-10.0	SpB_Sp
	NUE/PY-2B_1	N1	2B	109-114	2BM48401	2BM10875	211797614-381795080	2.7	17.4	BW_W
	SdArea-2B_2	N1	2B	110-114	2BM48401	2BM10875	211797614-381795080	2.7981	10.1395	BW_B
Consensus			2B.2	82.8-89.4	2BM75364	2BM10875	164089176-381795080	TraesCS2B01G197100	TraesCS2B01G274500
	GY-2B_2	N2	2B	118-133	2BM80969	2BM4602	465059718-534148249	3.5339	23.1487	BW_W
	GNspike-2B_1	W1/W2	2B	132-139	2BM79431	2BM75502	540428579-563859603	4	18.3-22.6	BW_W
	GW-2B_3	W1/W2	2B	135-139	2BM69109	2BM75502	556438584-563859603	3.9-4.3	13.5-18.1	BW_W
	SpikeLength-2B	W1/W	2B	111-118	2BM79813	2BM6515	626213100-652934696	2.6815	11.2-13.1	SpB_Sp
	SdLength-2B_1	M1/M2/M	2B	118-122	2BM78972	2BM68759	656844863-675340456	3.5-4.5	21.1-24.2	SpB_Sp
	SdWidth-2B	M1	2B	159-163	2BM78509	2BM78307	665669433-698551151	3.4363	11.3829	BW_B
	Height-2B_3	M1/M/W1/W	2B	121-128	2BM22281	2BM78307	676128291-698551151	2.8-8.9	10.3-18.5	SpB_Sp
	PedLength-2B_2	M1/M	2B	123-129	2BM18702	2BM11942	693368365-721866395	3.8-4.2	17.7-18.6	SpB_Sp
	Keycard-2B_2	N1	2B	128-133	2BM26896	2BM69372	707471796-718390574	3.0748	13.196	SpB_B
Consensus			2B.3	94.1-133.9	2BM80969	2BM69372	465059718-721866395	TraesCS2B01G326700	TraesCS2B01G526400
	GPC-2B	N2	2B	179-183	2BM6130	2BM79558	767651502-770572320	3.3078	35.6626	BW_B
	Height-2D	M1	2D	0-11	2DM6542	2DM5912	12747804-16895984	4.0-4.3	18.4-19.5	SpB_Sp
	Spikelet-2D	M1/W	2D	35-44	2DM77420	2DM43326	320493983-394787509	3.2-3.8	10.3-20.2	BW_B
	SdLength-2D	M1	2D	39	2DM43326	2DM20112	394787509-435045114	4.1714	21.5822	BW_W
	Spikelet-2D	W	2D	7-18	2DM24133	2DM53594	455336436-523150722	2.8819	4.9388	SpB_B
Consensus			2D.1	0-23.2	2DM77420	2DM53594	320493983-523150722	TraesCS2D01G268400	TraesCS2D01G408100
	SdArea-2D	M	2D	55-58	2DM26538	2DM35911	608198837-618066195	2.916	16.4712	SpB_Sp
	GPC-2D	N1	2D	98-102	2DM274	2DM41532	626807925-777029927	2.5469	36.4543	BW_B
Consensus			2D.2	57.6-80.7	2DM26538	2DM41532	608198837-777029927	TraesCS2D01G517200	TraesCS2D01G601100
	PedRatio-3A	M2/M	3A	43-73	3AM80529	3AM71478	33192746-71795750	2.9-4.2	16.6-20.6	SpB_Sp
	Height-3A	M/W	3A	47-70	3AM80529	3AM80942	33192746-68297831	3.1-5.0	8.5-15.5	SpB_B
	Spikelet-3A	N2/N	3A	58-61	3AM78031	3AM56304	46165594-44629220	2.6-3.8	13.3-23.7	SpB_B
	Anthesis-3A	B1/B2/B/ M2/M /N2/N	3A	55-78	3AM32527	3AM20966	45598432-426165219	3.0-5.0	11.9-25.3	SpB_B
	GNspike-3A	M2	3A	71-77	3AM30062	3AM56763	505232149-507300420	3.2	15.9	BW_B
	SdWidth-3A	M2	3A	72-80	3AM30062	3AM56763	505232149-507300420	3.168	9.8837	BW_W
Consensus			3A.1	45.6-79.3	3AM80529	3AM56763	33192746-507300420	TraesCS3A01G071100	TraesCS3A01G210000
	SdLength-3A	B1/B2/B/N1	3A	173-184	3AM41929	3AM366	714424936-717903368	4.2-4.3	15.4-22.0	BW_B
	SdArea-3A	B1/B	3A	177-184	3AM41929	3AM366	714424936-717903368	2.6	11.3	BW_B
Consensus			3A.2	175.8-181.7	3AM41929	3AM366	714424936-717903368	TraesCS3A01G485000.1	TraesCS3A01G490200.1
	SdThickness-3B	W1	3B	0-6	3BM72134	3BM64431	3240109-1617302	3.0418	12.0349	SpB_B
	SdWidth-3B_1	B	3B	17-22	3BM4653	3BM32683	9780097-10955319	2.6	8.7	SpB_B
	PedRatio-3B	W2	3B	17-22	3BM4653	3BM32683	9780097-10955319	3.2	16.6	SpB_Sp
	GW-3B_1	W2	3B	65-69	3BM24101	3BM12433	68906574-75959337	2.8416	9.1201	SpB_B
	Bio-3B	W2	3B	72-76	3BM50676	3BM79894	127292312-120611044	2.8074	11.6646	SpB_B
	Height-3B	M/W	3B	77-79	3BM35317	3BM14946	214547681-139778022	3.7-4.5	7.7-12.0	SpB_B
	Anthesis-3B	N1/M2	3B	55-82	3BM28234	3BM65234	420602527-501128441	2.5-3.4	15.0-24.2	BW_B
	GW-3B_3	W1	3B	105-116	3BM71944	3BM50804	626090008-630003836	3.9439	13.8378	BW_B
	SdWidth-3B_2	M2/M	3B	123-149	3BM633	3BM1239	643333723-736711821	2.9-5.8	12.3-20.0	BW_W
	Spikelet-3B	N	3B	134-138	3BM77179	3BM27888	694020841-707949032	3.8177	32.972	BW_B
Consensus			3B.1	102.2-135.5	3BM71944	3BM1239	626090008-736711821	TraesCS3B01G396800	TraesCS3B01G490700
	GW-3B_2	M	3B	167-173	3BM76508	3BM61285	760709237-775830119	2.9717	12.9307	SpB_B
	NUE/PY-3B	M2/M	3B	167-209	3BM76508	3BM28159	760709237-809524126	2.7-4.7	14.9-17.6	SpB_B
Consensus			3B.2	154.5-203.0	3BM76508	3BM28159	760709237-809524126	TraesCS3B01G517900	TraesCS3B01G561600
	Spikelet-3D	M1	3D	0-1	3DM45188	3DM76936	64767560-122454458	3.9704	19.1	SpB_Sp
	Keycard-3D	M1/M/W2	3D	0-42	3DM45188	3DM76163	64767560-601705152	3.6-5.1	18.2-23.0	SpB_Sp
	SdLength-3D	B1/B2/B/N1/N	3D	1-52	3DM38826	3DM76163	173066336-601705152	2.6-4.2	21.5-23.5	SpB_B
	Bio-3D	M2	3D	51-81	3DM52061	3DM76163	340684008-601705152	8.6097	2.8992	SpB_Sp
	SdArea-4A_1	B	4A	0-8	4AM10748	4AM34516	2989780-4595357	3.2	8	SpB_B
	SdThickness-4A_1	M1	4A	0-9	4AM10748	4AM34516	2989780-4595357	3.1055	15.3175	SpB_B
	GY-4A	N1/W1	4A	0-18	4AM10748	4AM11749	2989780-11811228	2.6-3.2	7.2-20.0	SpB_B
	GW-4A	W1	4A	13-18	4AM33074	4AM11749	6028534-11811228	2.64	8.0027	SpB_B
	GNspike-4A	M1	4A	28-32	4AM77567	4AM52625	16705961-15929669	2.7	17.6	BW_B
Consensus			4A.1	0-31.9	4AM10748	4AM52625	2989780-16705961	TraesCS4A01G004300	TraesCS4A01G023500
	SdThickness-4A_2	B1/W1/W	4A	64-70	4AM55642	4AM21228	86495867-472707215	2.5-4.2	9.4-17.4	SpB_B
	SdWidth-4A_1	W2	4A	83-93	4AM9799	4AM40846	601229839-608923629	2.5068	13.1413	BW_W
	SdLength-4A	B1/B2/B/N2/N	4A	93-139	4AM77003	4AM77998	612151073-664442151	3.3-5.6	11.7-31.7	BW_B
	PedLength-4A	M1/W1/W2	4A	104-139	4AM7552	4AM77998	617446301-664442151	2.8-3.1	12.4-21.6	BW_B
	Height-4A	W1/W2	4A	116-139	4AM60934	4AM77998	628329330-664442151	2.6-2.8	12.7-14.5	BW_B
	TGW-4A	B1/B/N2/N/M	4A	118-139	4AM49391	4AM77998	632798317-664442151	2.7-5.9	10.3-34.3	BW_B
	SdWidth-4A_2	N	4A	140-143	4AM55277	4AM73881	667308402-658190618	4.045	19.6736	BW_B
	SdArea-4A_3	N2/N	4A	134-139	4AM25688	4AM77998	674855064-664442151	3.9-7.3	31.3-41.5	BW_B
Consensus			4A.2	83.9-143.4	4AM9799	4AM77998	601229839-674855064	TraesCS4A01G307200	TraesCS4A01G400500
	SdArea-4A_2	B	4A	196-198	4AM52407	4AM42010	729870752-724262915	2.9	7.2	SpB_B
	GY-4B	B1	4B	7-16	4BM75683	4BM80662	52074204-13690815	2.6	15.4	BW_B
	Anthesis-4B_1	N1	4B	0-7.5	4BM80051	4BM72348	1255526-4852426	3.3	21.6	SpB_B
Consensus			4B.1	1.4-15.1	4BM80051	4BM80662	1255526-52074204	TraesCS4B01G002400	TraesCS4B01G060100
	PedRatio-4B_1	W1	4B	82-87	4BM50833	4BM54629	574945415-597911899	4.3	10.6	BW_B
	PedRatio-4B_2	W1	4B	105-113	4BM7462	4BM48887	642341548-645750195	9.073	26.0348	BW_W
	PedLength-4B	W1	4B	105-121	4BM48887	4BM10341	645750195-653857905	4.0864	19.9667	BW_W
	SdWidth-4B	W1/W2/W	4B	108-121	4BM48887	4BM10341	645750195-653857905	3.2-7.0	18.6-36.3	BW_B
	Anthesis-4B_2	N2/N/W2	4B	109-135	4BM48887	4BM7957	645750195-663106677	2.7-4.4	12.2-30.8	BW_W
	SdArea-4B	W1	4B	111-121	4BM48887	4BM10341	645750195-653857905	4.2586	21.7054	BW_B
	TGW-4B	W1/W2/W	4B	111-121	4BM48887	4BM10341	645750195-653857905	3.1-4.6	16.9-18.2	BW_B
	SdThickness-4B	W1/W2	4B	134-135	4BM7958	4BM51435	663106554-665058759	3.4-5.5	15.1-23.4	BW_B
Consensus			4B.2	72.5-114.8	4BM50833	4BM51435	574945415-665058759	TraesCS4B01G290000	TraesCS4B01G386600
	SdThickness-4D	B1	4D	0-2	4DM34423	4DM60510	1876321-3286757	3.7	14.4	SpB_Sp
	GPC-4D	B1	4D	0-7.5	4DM80718	4DM76464	30024407-149998213	3.3	12.3	SpB_B
	TGW-4D_2	W1	4D	63-73	4DM80718	4DM30317	30024407-108902886	3.5005	13.1828	BW_W
Consensus			4D	56.5-61.1	4DM80718	4DM76464	30024407-149998213	TraesCS4D01G054100	TraesCS4D01G148600
	TGW-4D_1	M	4D	10-17	4DM80783	4DM55185	359046561-363685650	3.0449	16.9495	SpB_B
	SdLength-5A_1	N2	5A	20-30	5AM65358	5AM64449	6289105-22326042	2.7275	23.635	SpB_B
	Keycard-5A_1	N2	5A	76-79	5AM43473	5AM1040	441425170-437208783	2.6281	20.7002	SpB_Sp
	NUE/PY-5A_1	B	5A	76-79	5AM43473	5AM1040	441425170-437208783	3.1	15.1	SpB_Sp
	Spikelet-5A	W	5A	82-86	5AM78133	5AM11637	441020158-450537194	3.6682	6.3722	SpB_B
	Height-5A_1	W2	5A	82-91	5AM78133	5AM65257	441020158-458203411	5.3-5.9	10.5-11.6	SpB_B
	SdWidth-5A_2	B1/B	5A	75-78	5AM10451	5AM43262	465294707-467379009	4.4	13.4	BW_B
Consensus			5A.1	52.8-66.1	5AM43473	5AM43262	441020158-467379009	TraesCS5A01G225500	TraesCS5A01G251400
	PedLength-5A	M1/M	5A	109-126	5AM27024	5AM30701	515922241-529923938	3.5-4.3	15.1-20.5	SpB_B
	Height-5A_2	M1/W1/W2/W	5A	110-137	5AM12854	5AM20138	545093845-549356012	3.4-8.9	13.3-20.7	SpB_B
	SpikeLength-5A_1	W1/W2/W	5A	111-115	5AM12854	5AM80569	545093845-542291942	2.9-4.6	14.2-19.9	SpB_B
	GW-5A	M	5A	128-137	5AM10594	5AM20138	529598233-549356012	3.4501	16.2342	SpB_B
	NUE/PY-5A_2	M	5A	129-137	5AM10594	5AM20138	529598233-549356012	4.3	13.8	SpB_B
Consensus			5A.2	99.4-124.3	5AM27024	5AM20138	515922241-549356012	TraesCS5A01G306400	TraesCS5A01G347000
	SpikeLength-5A_2	W1/W2	5A	158-169	5AM72283	5AM75334	581550146-586821565	2.7-3.1	13.7-15.9	SpB_B
	TGW-5A	B1/B/N1/N2/W1/W2/W	5A	158-204	5AM72283	5AM76930	581550146-644135326	2.8-5.7	16.8-27.8	SpB_B
	GNspike-5A	W	5A	167-169	5AM23954	5AM75334	588647251-586821565	2.5	8	SpB_Sp
	Anthesis-5A	B1/B2/B	5A	167-170	5AM23954	5AM25895	588647251-579051290	3.5-5.2	13.7-19.1	SpB_Sp
	SdLength-5A_2	B1/B2/B/W1/W	5A	171-176	5AM75749	5AM9808	586634522-593332276	3.0-3.5	9.1-14.5	SpB_B
	SdArea-5A	B1/B/W1/W2/W	5A	171-178	5AM75749	5AM9808	586634522-593332276	4.2-5.5	11.7-25.3	SpB_B
	SdThickness-5A	B	5A	180-188	5AM1041	5AM57538	598666259-613456008	2.5	9.6	SpB_B
	Keycard-5A_2	N1	5A	187-191	5AM7242	5AM57659	611867641-617347868	3.4157	15.2721	SpB_B
	SdWidth-5A_1	W1/W2/W/B1	5A	190-205	5AM35862	5AM76666	619685228-653860011	2.7-7.2	7.7-25.6	SpB_B
Consensus			5A.3	144.0-207.0	5AM72283	5AM76666	579051290-653860011	TraesCS5A01G381300	TraesCS5A01G480100
	GY-5B	W1	5B	34-42	5BM31067	5BM51177	17045746-24918033	3	10.4	BW_B
	SdThickness-5B_1	W2	5B	22-98	5BM60571	5BM31067	13056905-17045746	2.9	12.6	BW_W
	SdThickness-5B_1	M1/W1	5B	65-98	5BM78354	5BM11567	368503680-513923999	3.6-3.7	14.5-27.5	BW_W
	Spikelet-5B	W1/W2/W	5B	55-63	5BM33327	5BM63917	478917650-514350505	4.3-8.5	14.0-17.3	SpB_Sp
	Keycard-5B	N1	5B	64-68	5BM76966	5BM10947	515464309-527339191	3.9392	17.3541	SpB_Sp
	SdArea-5B_1	M1	5B	94-98	5BM56499	5BM11567	533034853-513923999	2.9131	14.1548	BW_W
	SdWidth-5B_1	M1	5B	94-98	5BM56499	5BM11567	533034853-513923999	7.4158	29.2079	BW_W
Consensus			5B.1	55.1-95.2	5BM78354	5BM11567	368503680-533034853	TraesCS5B01G202300	TraesCS5B01G353500
	GPC-5B_1	B2	5B	130-137	5BM46778	5BM8195	671301924-672953223	4.2	9.6	SpB_Sp
	NUE/PY-5B	W1	5B	138-144	5BM55382	5BM51126	680603395-685315789	2.6	15.6	SpB_Sp
	Anthesis-5B	M2	5B	148-151	5BM77966	5BM40759	691128774-692634276	3.1123	12.7139	SpB_Sp
	GPC-5B_2	B2	5B	160-162	5BM71271	5BM39285	613611723-612148966	6.7046	16.6022	SpB_B
	GW-5B	M	5B	165-168	5BM81128	5BM55382	680358848-680603395	2.5703	16.9591	BW_B
	SdArea-5B_2	B2	5B	170-172	5BM56115	5BM51126	683116891-685315789	2.539	12.016	BW_W
	SdThickness-5B_2	B2	5B	170-172	5BM56115	5BM51126	683116891-685315789	2.6016	14.2874	BW_W
	TGW-5B	B2	5B	170-172	5BM56115	5BM51126	683116891-685315789	2.9332	15.2868	BW_W
	SdWidth-5B_2	B1/B	5B	171-175	5BM45135	5BM78043_2	681647792-701458472	2.9049	8.6333	BW_W
Consensus			5B.2	156.0-183.7	5BM46778	5BM39285	613611723-701458472	TraesCS5B01G441400	TraesCS5B01G549900
	GW-5D_1	M2	5D	43	5DM62708	5DM53180	161663698-407967200	2.715	5.5771	BW_W
	GW-5D_2	W1/W2	5D	81-121	5DM53180	5DM2148	407967200-465331990	2.9-3.3	11.4-15.0	BW_W
	Anthesis-5D	B1/B	5D	125-137	VrnDBW	5DM34532	467184096-448816194	2.7-3.0	13.4-15.9	BW_W
	SdWidth-5D	W1	5D	126-152	VrnDBW	5DM34532	467184096-448816194	4.0349	18.9969	BW_B
	SdWidth-5D	B1/B	5D	27-74	5DM62829	5DM34532	338166387-448816194	3.7-4.1	17.9-18.9	SpB_B
Consensus			5D	9.2-136.5	5DM62829	5DM34532	338166387-467184096	TraesCS5D01G230900	TraesCS5D01G401500
	Spikelet-5D	M1/W1/W2/W	5D	126-169	5DM34532	5DM46075	448816194-547123002	2.7-6.1	14.0-27.1	BW_W
	PedRatio-5D	M	5D	154-185	5DM34532	5DM46075	448816194-547123002	2.9128	18.6793	BW_B
	SdArea-6A	N1/N2/N	6A	0-4	6AM33596	6AM23521	957155-6725026	2.5-3.0	22.1-25.1	SpB_Sp
	SdWidth-6A	N	6A	3.5-5.5	6AM10105	6AM75834	5221610-8694638	2.5376	21.2286	SpB_Sp
	Height-6A	W2/W	6A	6-13	6AM63873	6AM7466	9840004-13806328	3.4-5.0	6.3-8.5	SpB_Sp
Consensus			6A	0-9.2	6AM33596	6AM7466	957155-13806328	TraesCS6A01G002500	TraesCS6A01G027300
	SdThickness-6A	B	6A	42-55	6AM55135	6AM76722	16565466-49193144	3.065	11.4567	SpB_B
	Spikelet-6A	W	6A	55-58	6AM1295	6AM6691	200557678-459853787	2.6138	8.1978	BW_W
	SdThickness-6B	N2	6B	3-12	6BM59282	6BM47927	7937575-25914829	4.8	39.0764	BW_B
	Height-6B	M2	6B	172-174	6BM33838	6BM55265	712347018-715808784	3.1-3.3	18.2-18.9	SpB_B
	GPC-6B	N	6B	87-97	6BM47763	6BM2781	655987476-668245547	2.8722	12.7984	BW_W
	SpikeLength-6D	M2	6D	0-6	6DM59282	6DM52065	7937575-6342782	2.5697	13.6968	SpB_B
	SdArea-7A_1	W1	7A	25-29	7AM44377	7AM7349	33364844-35604876	3.0671	15.2046	BW_B
	SdWidth-7A_2	M1	7A	0	7AM31571	7AM41409	79838579-101825231	5.4334	19.4149	BW_W
	SdLength-7A	M1	7A	0-12.5	7AM31571	7AM41409	79838579-101825231	2.5035	10.3206	BW_W
	SdWidth-7A_1	M2/M	7A	0	7AM35407	7AM52779	80090780-79444417	4.9-5.8	19.8-22.2	BW_B
	SdThickness-7A_1	B1/B/M2	7A	0-23	7AM35407	7AM81002	80090780-138798539	2.8-3.2	18.3-22	BW_B
	SdArea-7A_3	M1	7A	0-9.5	7AM31571~	7AM41409~	79838579-101825231	4.4383	25.1906	BW_W
	TGW-7A	W1	7A	54-68	7AM6895	7AM12198	54486417-65328319	3.2785	13.8061	BW_B
	GNspike-7A_2	W1/W	7A	63-73	7AM8783	7AM6895	48911767-54486417	3.6-4.0	12.3-13.2	SpB_Sp
	Bio-7A	W	7A	64-66	7AM8783	7AM75201	48911767-55573399	2.9675	9.7039	SpB_Sp
	GY-7A_1	W1/W2/W	7A	65-74	7AM12691	7AM80618	52586225-76499752	6.0-6.5	17.7-19.5	SpB_Sp
	GW-7A_1	M1/M/W1/W2/W	7A	65-93	7AM12691	7AM1849	52586225-138126883	2.6-4.9	8.5-16.4	SpB_Sp
	GPC-7A_1	W2/W	7A	75-81	7AM80618	7AM20735	76499752-78749102	4.0-5.0	14.6-19.4	SpB_B
	SdThickness-7A_2	W	7A	81-94	7AM52421	7AM81002	88159390-138798539	4.1169	20.2432	BW_B
Consensus			7A.1	41.5-101.6	7AM8783	7AM81002	48911767-138798539	TraesCS7A01G084300	TraesCS7A01G184400
	Height-7A	M	7A	116-118	7AM1125	7AM53382	459209203-502683000	2.9-3.0	20.9-23.5	BW_W
	SdArea-7A_2	M2	7A	120-140	7AM80943	7AM70689	610208874-661164537	2.515	13.6121	BW_W
	GPC-7A_2	B1/B/W2	7A	186-200	7AM70292	7AM31273	696977535-700705339	3.1-4.4	11.5-18.0	SpB_B
	GY-7A_2	W2	7A	192-200	7AM70292	7AM31273	696977535-700705339	2.9457	8.0497	SpB_Sp
	GW-7A_2	W2	7A	194-200	7AM70292	7AM31273	696977535-700705339	5.4776	18.0008	SpB_Sp
	SdWidth-7A_3	W	7A	199	7AM70292	7AM31273	696977535-700705339	3.2973	10.261	SpB_Sp
	GNspike-7A_1	M2	7A	22-25	7AM8847	7AM80464	723145071-730318026	3.7528	19.8418	BW_W
Consensus			7A.2	178.1-217.2	7AM70292	7AM80464	696977535-730318026	TraesCS7A01G509700	TraesCS7A01G557400
	GW-7B_1	M1	7B	1.5-5.5	7BM23608	7BM72773	1795241-5536341	2.6662	12.5465	SpB_Sp
	GW-7B_1	W1/W2	7B	10-14	7BM12385	7BM76084	2369616-6716150	2.9-4.7	11.7-17.1	BW_B
	GY-7B	W1/W2	7B	14-26	7BM25433	7BM76049	7097084-16831443	2.9-3.1	10.1-14.3	BW_B
	GPC-7B	W	7B	14-26	7BM55522	7BM76049	8882231-16831443	2.524	15.9479	BW_W
Consensus			7B.1	1.8-19.5	7BM23608	7BM76049	1795241-16831443	TraesCS7B01G004300	TraesCS7B01G019500
	NUE/PY-7B_1	N1	7B	30-34	7BM13248	7BM71684	19322711-18439476	4.2515	30.571	BW_B
	GNspike-7B_1	W1	7B	42-47	7BM36813	7BM53146	46999750-40354170	3.2442	17.7802	BW_B
	SdArea-7B	B1/B2/B/M2	7B	60-104	7BM65538	7BM9018	299248299-634478521	2.5-4.2	14.7-19.6	BW_W
	SdWidth-7B	B1/B2/B	7B	60-69	7BM65538	7BM35041	299248299-448083967	2.9-5.5	13.7-17.5	BW_W
	Height-7B	W1/W2/W	7B	61-67	7BM65538	7BM22540	299248299-497882983	2.8-6.3	16.8-38.4	BW_B
	Anthesis-7B	B1/B2/B/N1/M/W1	7B	66-69	7BM58135	7BM35041	506751630-448083967	2.8-5.1	15.3-28.5	BW_B
	TGW-7B	B1/B	7B	68-78	7BM25712	7BM53525	508659805-554625963	4.8395	17.0264	BW_W
	NUE/PY-7B_2	N	7B	89-104	7BM67554	7BM9018	539381825-634478521	3.58	25.933	BW_B
	Spikelet-7B	W	7B	101-104	7BM39590	7BM41291	623919969-640715659	4.9436	8.9169	SpB_B
	SdLength-7B	N2	7B	108-112	7BM80151	7BM74096	645217805-653569605	2.6962	15.9335	BW_W
Consensus			7B.2	55.0-103.2	7BM65538	7BM74096	299248299-653569605	TraesCS7B01G184900	TraesCS7B01G387500
	GNspike-7B_2	M	7B	150-159	7BM79481	7BM858	712309249-717340840	2.8495	15.9642	SpB_Sp
	GY-7D_1	W	7D	46-87	7DM22812	7DM38905	18438159-164204186	2.5675	14.1211	SpB_Sp
	GW-7D_1	W1/W2/W	7D	35	7DM22212	7DM8024	235982913-520060884	3.4-5.1	20.1-29.4	BW_W
	GY-7D_2	W1/W2	7D	45-49	7DM8024	7DM11300	520060884-530428823	3.3-6.6	15.7-26.0	BW_W
	Anthesis-7D	M1/M/W1/W	7D	87-118	7DM42766	7DM39179	188868984-548804334	2.7-3.8	12.8-22.1	SpB_Sp
	GW-7D_1	W	7D	93-113	7DM76877	7DM39179	359984772-548804334	2.7332	9.5872	SpB_Sp
	GPC-7D	W	7D	97-114	7DM76877	7DM39179	359984772-548804334	2.5819	10.7944	SpB_B
	Bio-7D	W	7D	97-114	7DM76877	7DM39179	359984772-548804334	2.5854	8.5035	SpB_Sp
	PedLength-7D	W1/W2	7D	97-117	7DM76877	7DM39179	359984772-548804334	3.9-4.5	16.6-17.8	SpB_Sp
Consensus			7D	88.4-111.2	7DM42766	7DM39179	188868984-548804334	TraesCS7D01G233800	TraesCS7D01G427900
*Consensus row in red; the position ranges were under consensus map, the beginning and end genes in the physical map were on the end of the row.
#Different QTL of the same trait in the same chromosome were presented as "_1" or "_2".
$Environments: W1, W2, W stand for the data from replicates 1, 2, and the average data in Williams; M1, M2, M stand for the data from replicates 1, 2, and the average data in Muresk; N1, N2, N stand for the data from replicates 1, 2, and the average data in Narrabri; B1, B2, B stand for the data from replicates 1, 2, and the average data in Beverley.
!Left and right markers in the QTL clusters were taken in the order of the consensus map BW-SpB.
^Physical map range refers to the minimum and maximum physical map location of SNP markers within the cluster in IWGSC RefSeq v1.0.
~SNP markers were not able to be integrated to consensus map BW-SpB.

## Sheet: Potential Genes Clusters
Supplementary Table 7
Potential candidate genes in QTL clusters formed in BW and SpB populations.
Gene-ID	is_repr	AHRD-Quality-Code	Blast-Hit-Accession	Human-Readable-Description	Pfam-IDs-(Description)	Interpro-IDs-(Description)	GO-IDs-(Description)-via-Interpro	Gene-or-TE-TE?-U (via-function)	Pfam-IDs	Interpro-IDs	GO-IDs-via-Interpro
1A.1
TraesCS1A01G263100.1	1	*-*	tr|A0A0K9NXK4|A0A0K9NXK4_ZOSMR	Ethylene-responsive transcription factor	PF00847: AP2 domain	IPR001471: AP2/ERF domain; IPR016177: DNA-binding domain	GO:0003677 MF: DNA binding;GO:0003700 MF: transcription factor activity, sequence-specific DNA binding;GO:0006355 BP: regulation of transcription, DNA-templated	G	PF00847	IPR001471; IPR016177	GO:0003677; GO:0003700; GO:0006355
TraesCS1A01G263600.1	1	***	tr|M8CC01|M8CC01_AEGTA	Gibberellin 20 oxidase 2	PF14226: non-haem dioxygenase in morphine synthesis N-terminal; PF03171: 2OG-Fe(II) oxygenase superfamily	IPR005123: Oxoglutarate/iron-dependent dioxygenase; IPR026992: Non-haem dioxygenase N-terminal domain; IPR027443: Isopenicillin N synthase-like	GO:0016491 MF: oxidoreductase activity;GO:0055114 BP: oxidation-reduction process	G	PF14226; PF03171	IPR005123; IPR026992; IPR027443	GO:0016491; GO:0055114
TraesCS1A01G263700.1	1	***	tr|A0A059ZXH8|A0A059ZXH8_BOENI	NAC domain-containing protein	PF02365: No apical meristem (NAM) protein	IPR003441: NAC domain	GO:0003677 MF: DNA binding;GO:0006355 BP: regulation of transcription, DNA-templated	G	PF02365	IPR003441	GO:0003677; GO:0006355
TraesCS1A01G264900.1	1	***	tr|B9H7L8|B9H7L8_POPTR	F-box family protein	PF13516: Leucine Rich repeat	IPR001611: Leucine-rich repeat; IPR006553: Leucine-rich repeat, cysteine-containing subtype; IPR032675: Leucine-rich repeat domain, L domain-like	GO:0005515 MF: protein binding	G	PF13516	IPR001611; IPR006553; IPR032675	GO:0005515
TraesCS1A01G265200.1	1	***	tr|W4ZLL9|W4ZLL9_WHEAT	Bidirectional sugar transporter SWEET	PF03083: Sugar efflux transporter for intercellular exchange	IPR004316: SWEET sugar transporter	GO:0016021 CC: integral component of membrane	G	PF03083	IPR004316	GO:0016021
TraesCS1A01G266300.1	0	*-*	tr|A0A061FNG1|A0A061FNG1_THECC	NAC domain protein,	PF02365: No apical meristem (NAM) protein	IPR003441: NAC domain	GO:0003677 MF: DNA binding;GO:0006355 BP: regulation of transcription, DNA-templated	G	PF02365	IPR003441	GO:0003677; GO:0006355
TraesCS1A01G266300.2	1	*-*	tr|A0A061FNG1|A0A061FNG1_THECC	NAC domain protein,	PF02365: No apical meristem (NAM) protein	IPR003441: NAC domain	GO:0003677 MF: DNA binding;GO:0006355 BP: regulation of transcription, DNA-templated	G	PF02365	IPR003441	GO:0003677; GO:0006355
TraesCS1A01G268800.1	1	***	tr|Q5TKI8|Q5TKI8_ORYSJ	Myb transcription factor	PF00249: Myb-like DNA-binding domain	IPR001005: SANT/Myb domain; IPR009057: Homeobox domain-like; IPR017930: Myb domain	GO:0003677 MF: DNA binding	G	PF00249	IPR001005; IPR009057; IPR017930	GO:0003677
TraesCS1A01G269400.1	1	***	sp|O80436|PTR29_ARATH	Protein NRT1/ PTR FAMILY 5.5	PF00854: POT family	IPR000109: Proton-dependent oligopeptide transporter family; IPR018456: PTR2 family proton/oligopeptide symporter, conserved site; IPR020846: Major facilitator superfamily domain	GO:0005215 MF: transporter activity;GO:0006810 BP: transport;GO:0006857 BP: oligopeptide transport;GO:0016020 CC: membrane	G	PF00854	IPR000109; IPR018456; IPR020846	GO:0005215; GO:0006810; GO:0006857; GO:0016020
TraesCS1A01G269400.2	0	***	sp|O80436|PTR29_ARATH	Protein NRT1/ PTR FAMILY 5.5	PF00854: POT family	IPR000109: Proton-dependent oligopeptide transporter family; IPR018456: PTR2 family proton/oligopeptide symporter, conserved site; IPR020846: Major facilitator superfamily domain	GO:0005215 MF: transporter activity;GO:0006810 BP: transport;GO:0006857 BP: oligopeptide transport;GO:0016020 CC: membrane	G	PF00854	IPR000109; IPR018456; IPR020846	GO:0005215; GO:0006810; GO:0006857; GO:0016020
TraesCS1A01G269500.1	1	***	sp|O80436|PTR29_ARATH	Protein NRT1/ PTR FAMILY 5.5	PF00854: POT family	IPR000109: Proton-dependent oligopeptide transporter family; IPR018456: PTR2 family proton/oligopeptide symporter, conserved site; IPR020846: Major facilitator superfamily domain	GO:0005215 MF: transporter activity;GO:0006810 BP: transport;GO:0006857 BP: oligopeptide transport;GO:0016020 CC: membrane	G	PF00854	IPR000109; IPR018456; IPR020846	GO:0005215; GO:0006810; GO:0006857; GO:0016020
TraesCS1A01G269600.1	1	***	sp|O80436|PTR29_ARATH	Protein NRT1/ PTR FAMILY 5.5	PF00854: POT family	IPR000109: Proton-dependent oligopeptide transporter family; IPR020846: Major facilitator superfamily domain	GO:0005215 MF: transporter activity;GO:0006810 BP: transport;GO:0016020 CC: membrane	G	PF00854	IPR000109; IPR020846	GO:0005215; GO:0006810; GO:0016020
TraesCS1A01G270100.1	1	***	tr|B6SKV6|B6SKV6_MAIZE	Gibberellin-regulated protein 2	PF02704: Gibberellin regulated protein	IPR003854: Gibberellin regulated protein		G	PF02704	IPR003854
TraesCS1A01G270500.1	1	***	tr|B4FBV9|B4FBV9_MAIZE	Transmembrane protein 18	PF14770: Transmembrane protein 18	IPR026721: Transmembrane protein 18		G	PF14770	IPR026721
TraesCS1A01G270900.1	1	***	AT5G17210.1	transmembrane protein, putative (DUF1218)	PF06749: Protein of unknown function (DUF1218)	IPR009606: Protein of unknown function DUF1218		G	PF06749	IPR009606
TraesCS1A01G271000.1	1	***	AT5G17210.1	transmembrane protein, putative (DUF1218)	PF06749: Protein of unknown function (DUF1218)	IPR009606: Protein of unknown function DUF1218		G	PF06749	IPR009606
TraesCS1A01G271100.1	1	***	AT5G17210.1	transmembrane protein, putative (DUF1218)	PF06749: Protein of unknown function (DUF1218)	IPR009606: Protein of unknown function DUF1218		G	PF06749	IPR009606
TraesCS1A01G271300.1	1	***	AT5G17210.1	transmembrane protein, putative (DUF1218)	PF06749: Protein of unknown function (DUF1218)	IPR009606: Protein of unknown function DUF1218		G	PF06749	IPR009606
TraesCS1A01G271400.1	1	***	AT5G17210.1	transmembrane protein, putative (DUF1218)	PF06749: Protein of unknown function (DUF1218)	IPR009606: Protein of unknown function DUF1218		G	PF06749	IPR009606
TraesCS1A01G271700.1	1	***	AT5G17210.1	transmembrane protein, putative (DUF1218)	PF06749: Protein of unknown function (DUF1218)	IPR009606: Protein of unknown function DUF1218		G	PF06749	IPR009606
TraesCS1A01G272300.1	1	*-*	tr|W9RA19|W9RA19_9ROSA	Ethylene-responsive transcription factor	PF00847: AP2 domain	IPR001471: AP2/ERF domain; IPR016177: DNA-binding domain	GO:0003677 MF: DNA binding;GO:0003700 MF: transcription factor activity, sequence-specific DNA binding;GO:0006355 BP: regulation of transcription, DNA-templated	G	PF00847	IPR001471; IPR016177	GO:0003677; GO:0003700; GO:0006355
TraesCS1A01G275800.1	1	***	tr|A2WX90|A2WX90_ORYSI	MYB transcription factor	PF00249: Myb-like DNA-binding domain	IPR001005: SANT/Myb domain; IPR006447: Myb domain, plants; IPR009057: Homeobox domain-like; IPR017877: Myb-like domain; IPR017930: Myb domain	GO:0003677 MF: DNA binding	G	PF00249	IPR001005; IPR006447; IPR009057; IPR017877; IPR017930	GO:0003677
TraesCS1A01G275900.1	1	***	tr|Q9SXQ0|Q9SXQ0_TOBAC	NAC-domain protein	PF02365: No apical meristem (NAM) protein	IPR003441: NAC domain	GO:0003677 MF: DNA binding;GO:0006355 BP: regulation of transcription, DNA-templated	G	PF02365	IPR003441	GO:0003677; GO:0006355
TraesCS1A01G276000.1	1	***	tr|Q9SXQ0|Q9SXQ0_TOBAC	NAC-domain protein	PF02365: No apical meristem (NAM) protein	IPR003441: NAC domain	GO:0003677 MF: DNA binding;GO:0006355 BP: regulation of transcription, DNA-templated	G	PF02365	IPR003441	GO:0003677; GO:0006355
TraesCS1A01G276100.1	0	***	tr|M8AUK9|M8AUK9_AEGTA	Protein transport protein SEC24	PF04811: Sec23/Sec24 trunk domain; PF04815: Sec23/Sec24 helical domain	IPR002035: von Willebrand factor, type A; IPR006896: Sec23/Sec24, trunk domain; IPR006900: Sec23/Sec24, helical domain	GO:0006886 BP: intracellular protein transport;GO:0006888 BP: ER to Golgi vesicle-mediated transport;GO:0030127 CC: COPII vesicle coat	G	PF04811; PF04815	IPR002035; IPR006896; IPR006900	GO:0006886; GO:0006888; GO:0030127
TraesCS1A01G276100.2	0	***	tr|M8AUK9|M8AUK9_AEGTA	Protein transport protein SEC24	PF04810: Sec23/Sec24 zinc finger; PF04811: Sec23/Sec24 trunk domain; PF04815: Sec23/Sec24 helical domain	IPR002035: von Willebrand factor, type A; IPR006895: Zinc finger, Sec23/Sec24-type; IPR006896: Sec23/Sec24, trunk domain; IPR006900: Sec23/Sec24, helical domain	GO:0006886 BP: intracellular protein transport;GO:0006888 BP: ER to Golgi vesicle-mediated transport;GO:0008270 MF: zinc ion binding;GO:0030127 CC: COPII vesicle coat	G	PF04810; PF04811; PF04815	IPR002035; IPR006895; IPR006896; IPR006900	GO:0006886; GO:0006888; GO:0008270; GO:0030127
TraesCS1A01G276100.3	1	***	tr|M8AUK9|M8AUK9_AEGTA	Protein transport protein SEC24	PF04810: Sec23/Sec24 zinc finger; PF04811: Sec23/Sec24 trunk domain; PF04815: Sec23/Sec24 helical domain	IPR002035: von Willebrand factor, type A; IPR006895: Zinc finger, Sec23/Sec24-type; IPR006896: Sec23/Sec24, trunk domain; IPR006900: Sec23/Sec24, helical domain	GO:0006886 BP: intracellular protein transport;GO:0006888 BP: ER to Golgi vesicle-mediated transport;GO:0008270 MF: zinc ion binding;GO:0030127 CC: COPII vesicle coat	G	PF04810; PF04811; PF04815	IPR002035; IPR006895; IPR006896; IPR006900	GO:0006886; GO:0006888; GO:0008270; GO:0030127
TraesCS1A01G277800.1	1	-**	AT1G71320.1	F-box family protein	PF00646: F-box domain	IPR001810: F-box domain	GO:0005515 MF: protein binding	TE?	PF00646	IPR001810	GO:0005515
TraesCS1A01G278400.1	0	***	tr|G7L6K2|G7L6K2_MEDTR	Auxin influx transporter	PF01490: Transmembrane amino acid transporter protein	IPR013057: Amino acid transporter, transmembrane domain		G	PF01490	IPR013057
TraesCS1A01G278400.2	1	***	tr|G7L6K2|G7L6K2_MEDTR	Auxin influx transporter	PF01490: Transmembrane amino acid transporter protein	IPR013057: Amino acid transporter, transmembrane domain		G	PF01490	IPR013057
TraesCS1A01G278900.1	1	***	tr|B7ZY89|B7ZY89_MAIZE	MYB transcription factor	PF00249: Myb-like DNA-binding domain	IPR001005: SANT/Myb domain; IPR006447: Myb domain, plants; IPR009057: Homeobox domain-like; IPR017884: SANT domain; IPR017930: Myb domain	GO:0003677 MF: DNA binding	G	PF00249	IPR001005; IPR006447; IPR009057; IPR017884; IPR017930	GO:0003677
TraesCS1A01G279300.1	1	***	tr|A0A0B5WYW1|A0A0B5WYW1_MANES	Phosphate transporter	PF07690: Major Facilitator Superfamily	IPR011701: Major facilitator superfamily; IPR020846: Major facilitator superfamily domain	GO:0016021 CC: integral component of membrane;GO:0055085 BP: transmembrane transport	G	PF07690	IPR011701; IPR020846	GO:0016021; GO:0055085
TraesCS1A01G283700.1	0	--*	AT1G47300.1	F-box family protein	PF12937: F-box-like	IPR001810: F-box domain	GO:0005515 MF: protein binding	TE?	PF12937	IPR001810	GO:0005515
TraesCS1A01G283700.2	1	***	AT5G49610.1	F-box family protein	PF12937: F-box-like	IPR001810: F-box domain	GO:0005515 MF: protein binding	TE?	PF12937	IPR001810	GO:0005515
TraesCS1A01G284000.1	1	***	tr|Q0JHU7|Q0JHU7_ORYSJ	Myb-like protein	PF00249: Myb-like DNA-binding domain	IPR001005: SANT/Myb domain; IPR009057: Homeobox domain-like; IPR017930: Myb domain	GO:0003677 MF: DNA binding	G	PF00249	IPR001005; IPR009057; IPR017930	GO:0003677
TraesCS1A01G285100.1	1	*-*	tr|A0A0D6QX04|A0A0D6QX04_ARACU	GATA transcription factor	PF00320: GATA zinc finger	IPR000679: Zinc finger, GATA-type; IPR013088: Zinc finger, NHR/GATA-type	GO:0003700 MF: transcription factor activity, sequence-specific DNA binding;GO:0006355 BP: regulation of transcription, DNA-templated;GO:0008270 MF: zinc ion binding;GO:0043565 MF: sequence-specific DNA binding	G	PF00320	IPR000679; IPR013088	GO:0003700; GO:0006355; GO:0008270; GO:0043565
TraesCS1A01G286700.1	1	***	tr|D7LQU0|D7LQU0_ARALL	F-box family protein	PF03478: Protein of unknown function (DUF295)	IPR001810: F-box domain; IPR005174: Domain unknown function DUF295; IPR011042: Six-bladed beta-propeller, TolB-like	GO:0005515 MF: protein binding	TE?	PF03478	IPR001810; IPR005174; IPR011042	GO:0005515
TraesCS1A01G286800.1	1	***	tr|G7IWM5|G7IWM5_MEDTR	F-box protein	PF03478: Protein of unknown function (DUF295)	IPR001810: F-box domain; IPR005174: Domain unknown function DUF295; IPR015943: WD40/YVTN repeat-like-containing domain	GO:0005515 MF: protein binding	TE?	PF03478	IPR001810; IPR005174; IPR015943	GO:0005515
TraesCS1A01G288000.1	1	--*	AT4G12560.3	F-box and associated interaction domains-containing protein	PF07893: Protein of unknown function (DUF1668)	IPR012871: Protein of unknown function DUF1677, Oryza sativa		TE?	PF07893	IPR012871
TraesCS1A01G290600.1	1	***	tr|G7JCB4|G7JCB4_MEDTR	Transmembrane protein, putative	PF06749: Protein of unknown function (DUF1218)	IPR009606: Protein of unknown function DUF1218		G	PF06749	IPR009606
TraesCS1A01G292600.1	1	--*	AT4G12560.3	F-box and associated interaction domains-containing protein				TE?
TraesCS1A01G292800.1	1	--*	AT2G31470.1	F-box and associated interaction domains-containing protein				TE?
TraesCS1A01G293100.1	1	--*	AT1G80960.6	F-box and Leucine Rich Repeat domains containing protein				TE?
TraesCS1A01G294200.1	1	--*	AT5G07610.1	F-box family protein	PF07762: Protein of unknown function (DUF1618)	IPR011676: Domain of unknown function DUF1618		TE?	PF07762	IPR011676
TraesCS1A01G294400.1	1	--*	AT1G49990.1	F-box family protein		IPR001810: F-box domain	GO:0005515 MF: protein binding	TE?		IPR001810	GO:0005515
TraesCS1A01G294500.1	1	--*	AT1G12170.1	F-box family protein		IPR001810: F-box domain	GO:0005515 MF: protein binding	TE?		IPR001810	GO:0005515
TraesCS1A01G294600.1	1	--*	AT3G16210.1	F-box family protein		IPR001810: F-box domain	GO:0005515 MF: protein binding	TE?		IPR001810	GO:0005515
TraesCS1A01G296000.1	1	--*	tr|T1SRE4|T1SRE4_9ROSI	Gibberellin 20-oxidase				G
TraesCS1A01G297600.1	1	***	tr|G7K772|G7K772_MEDTR	Abscisic acid receptor	PF10604: Polyketide cyclase / dehydrase and lipid transport	IPR019587: Polyketide cyclase/dehydrase; IPR023393: START-like domain		G	PF10604	IPR019587; IPR023393
TraesCS1A01G298600.1	1	*-*	tr|A0A191XX53|A0A191XX53_WHEAT	WRKY transcription factor	PF03106: WRKY DNA -binding domain	IPR003657: WRKY domain	GO:0003700 MF: transcription factor activity, sequence-specific DNA binding;GO:0006355 BP: regulation of transcription, DNA-templated;GO:0043565 MF: sequence-specific DNA binding	G	PF03106	IPR003657	GO:0003700; GO:0006355; GO:0043565
1A.2
TraesCS1A01G365900.1	1	***	tr|A0A060D120|A0A060D120_MAIZE	MYB transcription factor	PF00249: Myb-like DNA-binding domain	IPR001005: SANT/Myb domain; IPR009057: Homeobox domain-like; IPR017930: Myb domain	GO:0003677 MF: DNA binding	G	PF00249	IPR001005; IPR009057; IPR017930	GO:0003677
TraesCS1A01G366000.1	1	***	tr|A0A060D120|A0A060D120_MAIZE	MYB transcription factor	PF00249: Myb-like DNA-binding domain	IPR001005: SANT/Myb domain; IPR009057: Homeobox domain-like; IPR017877: Myb-like domain; IPR017930: Myb domain	GO:0003677 MF: DNA binding	G	PF00249	IPR001005; IPR009057; IPR017877; IPR017930	GO:0003677
TraesCS1A01G366100.1	1	***	tr|A0A060D120|A0A060D120_MAIZE	MYB transcription factor	PF00249: Myb-like DNA-binding domain	IPR001005: SANT/Myb domain; IPR009057: Homeobox domain-like; IPR017930: Myb domain	GO:0003677 MF: DNA binding	G	PF00249	IPR001005; IPR009057; IPR017930	GO:0003677
TraesCS1A01G366200.1	1	***	tr|A0A060D120|A0A060D120_MAIZE	MYB transcription factor	PF00249: Myb-like DNA-binding domain	IPR001005: SANT/Myb domain; IPR009057: Homeobox domain-like; IPR017930: Myb domain	GO:0003677 MF: DNA binding	G	PF00249	IPR001005; IPR009057; IPR017930	GO:0003677
TraesCS1A01G366300.1	1	***	tr|A0A060D120|A0A060D120_MAIZE	MYB transcription factor	PF00249: Myb-like DNA-binding domain	IPR001005: SANT/Myb domain; IPR009057: Homeobox domain-like; IPR017930: Myb domain	GO:0003677 MF: DNA binding	G	PF00249	IPR001005; IPR009057; IPR017930	GO:0003677
TraesCS1A01G367400.1	1	--*	AT1G10110.1	F-box family protein				TE?
TraesCS1A01G370400.1	1	***	tr|W9RY64|W9RY64_9ROSA	Ethylene-responsive transcription factor	PF00847: AP2 domain	IPR001471: AP2/ERF domain; IPR016177: DNA-binding domain	GO:0003677 MF: DNA binding;GO:0003700 MF: transcription factor activity, sequence-specific DNA binding;GO:0006355 BP: regulation of transcription, DNA-templated	G	PF00847	IPR001471; IPR016177	GO:0003677; GO:0003700; GO:0006355
TraesCS1A01G370600.1	1	***	tr|W9RY64|W9RY64_9ROSA	Ethylene-responsive transcription factor	PF00847: AP2 domain	IPR001471: AP2/ERF domain; IPR016177: DNA-binding domain	GO:0003677 MF: DNA binding;GO:0003700 MF: transcription factor activity, sequence-specific DNA binding;GO:0006355 BP: regulation of transcription, DNA-templated	G	PF00847	IPR001471; IPR016177	GO:0003677; GO:0003700; GO:0006355
TraesCS1A01G370700.1	1	***	tr|W9R7J5|W9R7J5_9ROSA	Ethylene-responsive transcription factor	PF00847: AP2 domain	IPR001471: AP2/ERF domain; IPR016177: DNA-binding domain	GO:0003677 MF: DNA binding;GO:0003700 MF: transcription factor activity, sequence-specific DNA binding;GO:0006355 BP: regulation of transcription, DNA-templated	G	PF00847	IPR001471; IPR016177	GO:0003677; GO:0003700; GO:0006355
TraesCS1A01G370900.1	1	***	tr|M8B306|M8B306_AEGTA	F-box protein	PF00646: F-box domain	IPR001810: F-box domain; IPR015943: WD40/YVTN repeat-like-containing domain; IPR017451: F-box associated interaction domain	GO:0005515 MF: protein binding	TE?	PF00646	IPR001810; IPR015943; IPR017451	GO:0005515
TraesCS1A01G371100.1	1	***	tr|M8B306|M8B306_AEGTA	F-box protein	PF00646: F-box domain	IPR001810: F-box domain; IPR015943: WD40/YVTN repeat-like-containing domain; IPR017451: F-box associated interaction domain	GO:0005515 MF: protein binding	TE?	PF00646	IPR001810; IPR015943; IPR017451	GO:0005515
TraesCS1A01G375200.1	1	***	tr|Q6ZAJ7|Q6ZAJ7_ORYSJ	Transporter-like protein	PF07690: Major Facilitator Superfamily	IPR011701: Major facilitator superfamily; IPR020846: Major facilitator superfamily domain	GO:0016021 CC: integral component of membrane;GO:0055085 BP: transmembrane transport	G	PF07690	IPR011701; IPR020846	GO:0016021; GO:0055085
TraesCS1A01G376000.1	1	*-*	AT1G60410.1	F-box family protein		IPR001810: F-box domain; IPR032675: Leucine-rich repeat domain, L domain-like	GO:0005515 MF: protein binding	TE?		IPR001810; IPR032675	GO:0005515
TraesCS1A01G376500.1	1	--*	tr|A0A1J6J8I2|A0A1J6J8I2_NICAT	F-box protein				TE?
TraesCS1A01G377400.1	1	--*	AT1G73370.3	sucrose synthase 6				G
TraesCS1A01G377500.1	1	--*	AT1G73370.3	sucrose synthase 6				G
TraesCS1A01G378300.1	1	***	tr|F2DZ19|F2DZ19_HORVV	Glycosyltransferase	PF00201: UDP-glucoronosyl and UDP-glucosyl transferase	IPR002213: UDP-glucuronosyl/UDP-glucosyltransferase	GO:0008152 BP: metabolic process;GO:0016758 MF: transferase activity, transferring hexosyl groups	G	PF00201	IPR002213	GO:0008152; GO:0016758
TraesCS1A01G378400.1	1	--*	AT1G64290.1	F-box protein-like protein		IPR001810: F-box domain	GO:0005515 MF: protein binding	TE?		IPR001810	GO:0005515
TraesCS1A01G379500.1	1	***	tr|C6L7Y7|C6L7Y7_HORBU	F-box protein	PF00646: F-box domain	IPR001810: F-box domain; IPR032675: Leucine-rich repeat domain, L domain-like	GO:0005515 MF: protein binding	TE?	PF00646	IPR001810; IPR032675	GO:0005515
TraesCS1A01G379700.1	1	*-*	tr|A0A072UKP5|A0A072UKP5_MEDTR	Myb transcription factor	PF00249: Myb-like DNA-binding domain	IPR001005: SANT/Myb domain; IPR009057: Homeobox domain-like; IPR017930: Myb domain	GO:0003677 MF: DNA binding	G	PF00249	IPR001005; IPR009057; IPR017930	GO:0003677
TraesCS1A01G380500.1	1	***	tr|B4FZ90|B4FZ90_MAIZE	F-box domain containing protein		IPR001810: F-box domain	GO:0005515 MF: protein binding	TE?		IPR001810	GO:0005515
TraesCS1A01G381300.1	1	*-*	tr|C6L7Y5|C6L7Y5_HORBU	F-box protein	PF08387: FBD	IPR006566: FBD domain; IPR032675: Leucine-rich repeat domain, L domain-like		G	PF08387	IPR006566; IPR032675
TraesCS1A01G381600.1	1	***	tr|A0A061ESL8|A0A061ESL8_THECC	Gibberellin-regulated family protein	PF02704: Gibberellin regulated protein	IPR003854: Gibberellin regulated protein		G	PF02704	IPR003854
TraesCS1A01G381700.1	1	***	tr|A0A061ESL8|A0A061ESL8_THECC	Gibberellin-regulated family protein	PF02704: Gibberellin regulated protein	IPR003854: Gibberellin regulated protein		G	PF02704	IPR003854
TraesCS1A01G381900.1	1	***	tr|B6TBE4|B6TBE4_MAIZE	F-box domain containing protein		IPR001810: F-box domain	GO:0005515 MF: protein binding	TE?		IPR001810	GO:0005515
TraesCS1A01G382000.1	1	***	tr|C6L7Y7|C6L7Y7_HORBU	F-box protein		IPR001810: F-box domain; IPR032675: Leucine-rich repeat domain, L domain-like	GO:0005515 MF: protein binding	TE?		IPR001810; IPR032675	GO:0005515
TraesCS1A01G382100.1	1	***	tr|M8C1J6|M8C1J6_AEGTA	F-box protein	PF00646: F-box domain	IPR001810: F-box domain; IPR011043: Galactose oxidase/kelch, beta-propeller; IPR015943: WD40/YVTN repeat-like-containing domain; IPR017451: F-box associated interaction domain	GO:0005515 MF: protein binding	TE?	PF00646	IPR001810; IPR011043; IPR015943; IPR017451	GO:0005515
TraesCS1A01G383600.1	1	***	AT5G22540.1	transmembrane protein, putative (DUF247)	PF03140: Plant protein of unknown function	IPR004158: Protein of unknown function DUF247, plant		G	PF03140	IPR004158
TraesCS1A01G384100.1	1	***	tr|B9IAP0|B9IAP0_POPTR	F-box family protein	PF00646: F-box domain	IPR001810: F-box domain; IPR017451: F-box associated interaction domain	GO:0005515 MF: protein binding	TE?	PF00646	IPR001810; IPR017451	GO:0005515
TraesCS1A01G384600.1	1	***	tr|E9KJE7|E9KJE7_9POAL	Photosystem II reaction center protein K	PF02533: Photosystem II 4 kDa reaction centre component	IPR003687: Photosystem II PsbK	GO:0009523 CC: photosystem II;GO:0009539 CC: photosystem II reaction center;GO:0015979 BP: photosynthesis	G	PF02533	IPR003687	GO:0009523; GO:0009539; GO:0015979
TraesCS1A01G384700.1	1	***	tr|A0A193DRU6|A0A193DRU6_LIRCH	Photosystem II reaction center protein I	PF02532: Photosystem II reaction centre I protein (PSII 4.8 kDa protein)	IPR003686: Photosystem II PsbI	GO:0009523 CC: photosystem II;GO:0009539 CC: photosystem II reaction center;GO:0015979 BP: photosynthesis;GO:0016020 CC: membrane	G	PF02532	IPR003686	GO:0009523; GO:0009539; GO:0015979; GO:0016020
TraesCS1A01G385000.1	1	***	tr|A0A075VZ53|A0A075VZ53_AEGBI	Photosystem I reaction center subunit VIII	PF00796: Photosystem I reaction centre subunit VIII	IPR001302: Photosystem I PsaI, reaction centre subunit VIII	GO:0009522 CC: photosystem I;GO:0015979 BP: photosynthesis	G	PF00796	IPR001302	GO:0009522; GO:0015979
TraesCS1A01G385300.1	1	***	tr|A0A1J6JSE9|A0A1J6JSE9_NICAT	F-box protein	PF00646: F-box domain	IPR001810: F-box domain; IPR017451: F-box associated interaction domain	GO:0005515 MF: protein binding	TE?	PF00646	IPR001810; IPR017451	GO:0005515
TraesCS1A01G387300.1	1	--*	tr|G7IWM2|G7IWM2_MEDTR	F-box protein	PF03478: Protein of unknown function (DUF295)	IPR005174: Domain unknown function DUF295		TE?	PF03478	IPR005174
TraesCS1A01G388900.1	1	***	tr|B4FZ90|B4FZ90_MAIZE	F-box domain containing protein	PF12937: F-box-like	IPR001810: F-box domain	GO:0005515 MF: protein binding	TE?	PF12937	IPR001810	GO:0005515
TraesCS1A01G390200.1	1	***	tr|A0A1D6RD34|A0A1D6RD34_WHEAT	Auxin-responsive protein	PF02309: AUX/IAA family	IPR000270: PB1 domain; IPR033389: AUX/IAA domain	GO:0005515 MF: protein binding	G	PF02309	IPR000270; IPR033389	GO:0005515
TraesCS1A01G391200.1	1	***	tr|M8C1J6|M8C1J6_AEGTA	F-box protein	PF00646: F-box domain	IPR001810: F-box domain	GO:0005515 MF: protein binding	TE?	PF00646	IPR001810	GO:0005515
TraesCS1A01G391500.1	1	*-*	AT5G45540.1	transmembrane protein, putative (DUF594)	PF13968: Domain of unknown function (DUF4220); PF04578: Protein of unknown function, DUF594	IPR007658: Protein of unknown function DUF594; IPR025315: Domain of unknown function DUF4220		G	PF13968; PF04578	IPR007658; IPR025315
TraesCS1A01G392000.1	1	***	tr|B7FN63|B7FN63_MEDTR	Photosystem I reaction center subunit VI	PF03244: Photosystem I reaction centre subunit VI	IPR004928: Photosystem I PsaH, reaction centre subunit VI	GO:0009522 CC: photosystem I;GO:0009538 CC: photosystem I reaction center;GO:0015979 BP: photosynthesis	G	PF03244	IPR004928	GO:0009522; GO:0009538; GO:0015979
TraesCS1A01G392500.1	1	***	tr|F2VSI5|F2VSI5_WHEAT	Gibberellin 2-oxidase	PF14226: non-haem dioxygenase in morphine synthesis N-terminal; PF03171: 2OG-Fe(II) oxygenase superfamily	IPR005123: Oxoglutarate/iron-dependent dioxygenase; IPR026992: Non-haem dioxygenase N-terminal domain; IPR027443: Isopenicillin N synthase-like	GO:0016491 MF: oxidoreductase activity;GO:0055114 BP: oxidation-reduction process	G	PF14226; PF03171	IPR005123; IPR026992; IPR027443	GO:0016491; GO:0055114
TraesCS1A01G392600.1	1	***	tr|F2VSI4|F2VSI4_WHEAT	Gibberellin 2-oxidase	PF14226: non-haem dioxygenase in morphine synthesis N-terminal; PF03171: 2OG-Fe(II) oxygenase superfamily	IPR005123: Oxoglutarate/iron-dependent dioxygenase; IPR026992: Non-haem dioxygenase N-terminal domain; IPR027443: Isopenicillin N synthase-like	GO:0016491 MF: oxidoreductase activity;GO:0055114 BP: oxidation-reduction process	G	PF14226; PF03171	IPR005123; IPR026992; IPR027443	GO:0016491; GO:0055114
TraesCS1A01G393700.1	1	***	tr|B6T4H2|B6T4H2_MAIZE	F-box domain containing protein		IPR001810: F-box domain	GO:0005515 MF: protein binding	TE?		IPR001810	GO:0005515
TraesCS1A01G394200.1	1	--*	tr|A0A072U783|A0A072U783_MEDTR	Transmembrane protein, putative				G
TraesCS1A01G395800.1	1	***	AT3G21550.1	transmembrane protein, putative (DUF679 domain membrane protein 2)	PF05078: Protein of unknown function (DUF679)	IPR007770: Protein of unknown function DUF679		G	PF05078	IPR007770
TraesCS1A01G396400.1	1	***	tr|A0A1D5RW81|A0A1D5RW81_WHEAT	Auxin response factor	PF02362: B3 DNA binding domain; PF06507: Auxin response factor	IPR003340: B3 DNA binding domain; IPR010525: Auxin response factor; IPR015300: DNA-binding pseudobarrel domain	GO:0003677 MF: DNA binding;GO:0005634 CC: nucleus;GO:0006355 BP: regulation of transcription, DNA-templated;GO:0009725 BP: response to hormone	G	PF02362; PF06507	IPR003340; IPR010525; IPR015300	GO:0003677; GO:0005634; GO:0006355; GO:0009725
TraesCS1A01G397700.1	1	*-*	AT5G45540.1	transmembrane protein, putative (DUF594)	PF13968: Domain of unknown function (DUF4220)	IPR025315: Domain of unknown function DUF4220		G	PF13968	IPR025315
TraesCS1A01G397900.1	1	*-*	AT5G45540.1	transmembrane protein, putative (DUF594)	PF13968: Domain of unknown function (DUF4220); PF04578: Protein of unknown function, DUF594	IPR007658: Protein of unknown function DUF594; IPR025315: Domain of unknown function DUF4220		G	PF13968; PF04578	IPR007658; IPR025315
TraesCS1A01G398500.1	1	*-*	AT1G10110.1	F-box family protein		IPR001810: F-box domain	GO:0005515 MF: protein binding	TE?		IPR001810	GO:0005515
TraesCS1A01G398600.1	1	***	AT4G22060.1	F-box protein (DUF295)	PF03478: Protein of unknown function (DUF295)	IPR001810: F-box domain; IPR005174: Domain unknown function DUF295	GO:0005515 MF: protein binding	TE?	PF03478	IPR001810; IPR005174	GO:0005515
TraesCS1A01G398900.1	1	***	AT4G22060.1	F-box protein (DUF295)		IPR001810: F-box domain	GO:0005515 MF: protein binding	TE?		IPR001810	GO:0005515
TraesCS1A01G399000.1	1	*-*	AT4G22660.1	F-box protein (DUF295)	PF03478: Protein of unknown function (DUF295)	IPR001810: F-box domain; IPR005174: Domain unknown function DUF295	GO:0005515 MF: protein binding	TE?	PF03478	IPR001810; IPR005174	GO:0005515
TraesCS1A01G399100.1	1	***	AT4G22060.1	F-box protein (DUF295)	PF00646: F-box domain; PF03478: Protein of unknown function (DUF295)	IPR001810: F-box domain; IPR005174: Domain unknown function DUF295	GO:0005515 MF: protein binding	TE?	PF00646; PF03478	IPR001810; IPR005174	GO:0005515
TraesCS1A01G399200.1	1	***	tr|G7IB95|G7IB95_MEDTR	F-box protein	PF03478: Protein of unknown function (DUF295)	IPR005174: Domain unknown function DUF295		TE?	PF03478	IPR005174
TraesCS1A01G399300.1	1	***	AT4G22060.1	F-box protein (DUF295)	PF03478: Protein of unknown function (DUF295)	IPR001810: F-box domain; IPR005174: Domain unknown function DUF295	GO:0005515 MF: protein binding	TE?	PF03478	IPR001810; IPR005174	GO:0005515
TraesCS1A01G399400.1	1	***	tr|G7KXX1|G7KXX1_MEDTR	Wuschel-related homeobox protein, putative	PF00046: Homeobox domain	IPR001356: Homeobox domain; IPR009057: Homeobox domain-like	GO:0003677 MF: DNA binding	G	PF00046	IPR001356; IPR009057	GO:0003677
TraesCS1A01G399500.1	1	*-*	tr|W9SHD2|W9SHD2_9ROSA	Ethylene-responsive transcription factor	PF00847: AP2 domain	IPR001471: AP2/ERF domain; IPR016177: DNA-binding domain	GO:0003677 MF: DNA binding;GO:0003700 MF: transcription factor activity, sequence-specific DNA binding;GO:0006355 BP: regulation of transcription, DNA-templated	G	PF00847	IPR001471; IPR016177	GO:0003677; GO:0003700; GO:0006355
TraesCS1A01G400700.1	1	--*	AT1G06475.1	transmembrane protein				G
TraesCS1A01G400800.1	1	***	tr|M8CCC9|M8CCC9_AEGTA	F-box protein		IPR001810: F-box domain	GO:0005515 MF: protein binding	TE?		IPR001810	GO:0005515
TraesCS1A01G400900.1	1	***	tr|M8CCC9|M8CCC9_AEGTA	F-box protein	PF00646: F-box domain	IPR001810: F-box domain	GO:0005515 MF: protein binding	TE?	PF00646	IPR001810	GO:0005515
TraesCS1A01G401800.1	1	***	tr|A0A191XX44|A0A191XX44_WHEAT	WRKY transcription factor	PF03106: WRKY DNA -binding domain	IPR003657: WRKY domain	GO:0003700 MF: transcription factor activity, sequence-specific DNA binding;GO:0006355 BP: regulation of transcription, DNA-templated;GO:0043565 MF: sequence-specific DNA binding	G	PF03106	IPR003657	GO:0003700; GO:0006355; GO:0043565
TraesCS1A01G403100.1	1	***	AT3G48660.1	transmembrane protein, putative (DUF 3339)	PF11820: Protein of unknown function (DUF3339)	IPR021775: Protein of unknown function DUF3339		G	PF11820	IPR021775
TraesCS1A01G404400.1	1	*-*	AT3G60040.4	F-box family protein	PF08387: FBD	IPR001810: F-box domain; IPR006566: FBD domain; IPR032675: Leucine-rich repeat domain, L domain-like	GO:0005515 MF: protein binding	TE?	PF08387	IPR001810; IPR006566; IPR032675	GO:0005515
TraesCS1A01G405600.1	1	***	tr|A4GXC8|A4GXC8_ANACO	Sugar transporter protein	PF00083: Sugar (and other) transporter	IPR003663: Sugar/inositol transporter; IPR005828: Major facilitator, sugar transporter-like; IPR005829: Sugar transporter, conserved site; IPR020846: Major facilitator superfamily domain	GO:0005215 MF: transporter activity;GO:0016020 CC: membrane;GO:0016021 CC: integral component of membrane;GO:0022857 MF: transmembrane transporter activity;GO:0022891 MF: substrate-specific transmembrane transporter activity;GO:0055085 BP: transmembrane transport	G	PF00083	IPR003663; IPR005828; IPR005829; IPR020846	GO:0005215; GO:0016020; GO:0016021; GO:0022857; GO:0022891; GO:0055085
TraesCS1A01G405800.1	1	***	tr|A4GXC8|A4GXC8_ANACO	Sugar transporter protein	PF00083: Sugar (and other) transporter	IPR003663: Sugar/inositol transporter; IPR005828: Major facilitator, sugar transporter-like; IPR005829: Sugar transporter, conserved site; IPR020846: Major facilitator superfamily domain	GO:0005215 MF: transporter activity;GO:0016020 CC: membrane;GO:0016021 CC: integral component of membrane;GO:0022857 MF: transmembrane transporter activity;GO:0022891 MF: substrate-specific transmembrane transporter activity;GO:0055085 BP: transmembrane transport	G	PF00083	IPR003663; IPR005828; IPR005829; IPR020846	GO:0005215; GO:0016020; GO:0016021; GO:0022857; GO:0022891; GO:0055085
TraesCS1A01G406600.1	1	***	tr|H6B4C0|H6B4C0_CROSA	MYB transcription factor	PF00249: Myb-like DNA-binding domain	IPR001005: SANT/Myb domain; IPR009057: Homeobox domain-like; IPR017930: Myb domain	GO:0003677 MF: DNA binding	G	PF00249	IPR001005; IPR009057; IPR017930	GO:0003677
TraesCS1A01G406700.1	1	***	tr|A0A1D5ZPG6|A0A1D5ZPG6_WHEAT	Glycosyltransferase				G
TraesCS1A01G408400.1	1	*-*	tr|M8C1J6|M8C1J6_AEGTA	F-box protein				TE?
TraesCS1A01G408600.1	1	***	tr|M8C1J6|M8C1J6_AEGTA	F-box protein	PF00646: F-box domain	IPR001810: F-box domain; IPR015943: WD40/YVTN repeat-like-containing domain	GO:0005515 MF: protein binding	TE?	PF00646	IPR001810; IPR015943	GO:0005515
TraesCS1A01G408700.1	1	***	tr|M8C1J6|M8C1J6_AEGTA	F-box protein	PF00646: F-box domain	IPR001810: F-box domain; IPR011044: Quinoprotein amine dehydrogenase, beta chain-like; IPR015943: WD40/YVTN repeat-like-containing domain	GO:0005515 MF: protein binding	TE?	PF00646	IPR001810; IPR011044; IPR015943	GO:0005515
TraesCS1A01G409100.1	1	*-*	AT3G60040.4	F-box family protein	PF08387: FBD	IPR001810: F-box domain; IPR006566: FBD domain; IPR032675: Leucine-rich repeat domain, L domain-like	GO:0005515 MF: protein binding	TE?	PF08387	IPR001810; IPR006566; IPR032675	GO:0005515
TraesCS1A01G409500.1	1	***	tr|K7TV73|K7TV73_MAIZE	F-box domain containing protein				TE?
TraesCS1A01G410500.1	1	***	tr|A0A191XX51|A0A191XX51_WHEAT	WRKY transcription factor	PF03106: WRKY DNA -binding domain	IPR003657: WRKY domain	GO:0003700 MF: transcription factor activity, sequence-specific DNA binding;GO:0006355 BP: regulation of transcription, DNA-templated;GO:0043565 MF: sequence-specific DNA binding	G	PF03106	IPR003657	GO:0003700; GO:0006355; GO:0043565
TraesCS1A01G410600.1	1	***	tr|A3FBG2|A3FBG2_WHEAT	WRKY transcription factor	PF03106: WRKY DNA -binding domain	IPR003657: WRKY domain	GO:0003700 MF: transcription factor activity, sequence-specific DNA binding;GO:0006355 BP: regulation of transcription, DNA-templated;GO:0043565 MF: sequence-specific DNA binding	G	PF03106	IPR003657	GO:0003700; GO:0006355; GO:0043565
TraesCS1A01G410700.1	1	***	tr|A3FBG2|A3FBG2_WHEAT	WRKY transcription factor	PF03106: WRKY DNA -binding domain	IPR003657: WRKY domain	GO:0003700 MF: transcription factor activity, sequence-specific DNA binding;GO:0006355 BP: regulation of transcription, DNA-templated;GO:0043565 MF: sequence-specific DNA binding	G	PF03106	IPR003657	GO:0003700; GO:0006355; GO:0043565
TraesCS1A01G411100.1	1	*-*	AT5G07580.1	ethylene-responsive transcription factor	PF00847: AP2 domain	IPR001471: AP2/ERF domain; IPR016177: DNA-binding domain	GO:0003677 MF: DNA binding;GO:0003700 MF: transcription factor activity, sequence-specific DNA binding;GO:0006355 BP: regulation of transcription, DNA-templated	G	PF00847	IPR001471; IPR016177	GO:0003677; GO:0003700; GO:0006355
TraesCS1A01G411500.1	0	***	AT1G64385.2	transmembrane protein				G
TraesCS1A01G411500.2	1	*-*	AT1G64385.2	transmembrane protein				G
TraesCS1A01G413800.1	1	***	tr|A0A199UD43|A0A199UD43_ANACO	DELLA protein GAI	PF03514: GRAS domain family	IPR005202: Transcription factor GRAS		G	PF03514	IPR005202
TraesCS1A01G414800.1	1	--*	AT1G10110.1	F-box family protein	PF03478: Protein of unknown function (DUF295)	IPR001810: F-box domain; IPR005174: Domain unknown function DUF295	GO:0005515 MF: protein binding	TE?	PF03478	IPR001810; IPR005174	GO:0005515
TraesCS1A01G415400.1	1	***	tr|K3ZEW1|K3ZEW1_SETIT	Auxin efflux carrier component	PF03547: Membrane transport protein	IPR004776: Membrane transport protein; IPR014024: Auxin efflux carrier, plant type	GO:0016021 CC: integral component of membrane;GO:0055085 BP: transmembrane transport	G	PF03547	IPR004776; IPR014024	GO:0016021; GO:0055085
TraesCS1A01G415600.1	1	***	tr|B6T4H2|B6T4H2_MAIZE	F-box domain containing protein	PF00646: F-box domain	IPR001810: F-box domain; IPR015943: WD40/YVTN repeat-like-containing domain	GO:0005515 MF: protein binding	TE?	PF00646	IPR001810; IPR015943	GO:0005515
TraesCS1A01G415700.1	1	***	tr|B9I246|B9I246_POPTR	Transporter family protein	PF03169: OPT oligopeptide transporter protein	IPR004813: Oligopeptide transporter, OPT superfamily	GO:0055085 BP: transmembrane transport	G	PF03169	IPR004813	GO:0055085
TraesCS1A01G417100.1	1	*-*	tr|Q2QQE3|Q2QQE3_ORYSJ	F-box domain containing protein, expressed		IPR032675: Leucine-rich repeat domain, L domain-like		TE?		IPR032675
TraesCS1A01G417200.1	1	*-*	tr|Q2QQE3|Q2QQE3_ORYSJ	F-box domain containing protein, expressed		IPR032675: Leucine-rich repeat domain, L domain-like		TE?		IPR032675
TraesCS1A01G418200.1	1	***	tr|B9S6H2|B9S6H2_RICCO	GATA transcription factor, putative	PF00320: GATA zinc finger	IPR000679: Zinc finger, GATA-type; IPR013088: Zinc finger, NHR/GATA-type	GO:0003700 MF: transcription factor activity, sequence-specific DNA binding;GO:0006355 BP: regulation of transcription, DNA-templated;GO:0008270 MF: zinc ion binding;GO:0043565 MF: sequence-specific DNA binding	G	PF00320	IPR000679; IPR013088	GO:0003700; GO:0006355; GO:0008270; GO:0043565
TraesCS1A01G418300.1	1	***	tr|A0A0A6Z9P5|A0A0A6Z9P5_9POAL	Sugar transporter protein	PF00083: Sugar (and other) transporter	IPR003663: Sugar/inositol transporter; IPR005828: Major facilitator, sugar transporter-like; IPR005829: Sugar transporter, conserved site; IPR020846: Major facilitator superfamily domain	GO:0005215 MF: transporter activity;GO:0016020 CC: membrane;GO:0016021 CC: integral component of membrane;GO:0022857 MF: transmembrane transporter activity;GO:0022891 MF: substrate-specific transmembrane transporter activity;GO:0055085 BP: transmembrane transport	G	PF00083	IPR003663; IPR005828; IPR005829; IPR020846	GO:0005215; GO:0016020; GO:0016021; GO:0022857; GO:0022891; GO:0055085
TraesCS1A01G420400.1	1	--*	AT1G46840.1	F-box family protein	PF00646: F-box domain	IPR001810: F-box domain	GO:0005515 MF: protein binding	TE?	PF00646	IPR001810	GO:0005515
TraesCS1A01G421100.1	1	--*	tr|G7KD46|G7KD46_MEDTR	Transmembrane protein, putative				G
TraesCS1A01G421800.1	1	***	tr|B4FQT1|B4FQT1_MAIZE	WRKY transcription factor	PF03106: WRKY DNA -binding domain	IPR003657: WRKY domain	GO:0003700 MF: transcription factor activity, sequence-specific DNA binding;GO:0006355 BP: regulation of transcription, DNA-templated;GO:0043565 MF: sequence-specific DNA binding	G	PF03106	IPR003657	GO:0003700; GO:0006355; GO:0043565
TraesCS1A01G421900.1	1	***	tr|B4FQT1|B4FQT1_MAIZE	WRKY transcription factor	PF03106: WRKY DNA -binding domain	IPR003657: WRKY domain	GO:0003700 MF: transcription factor activity, sequence-specific DNA binding;GO:0006355 BP: regulation of transcription, DNA-templated;GO:0043565 MF: sequence-specific DNA binding	G	PF03106	IPR003657	GO:0003700; GO:0006355; GO:0043565
TraesCS1A01G424000.1	1	***	tr|A0A1D5RS38|A0A1D5RS38_WHEAT	Glycosyltransferase	PF00201: UDP-glucoronosyl and UDP-glucosyl transferase	IPR002213: UDP-glucuronosyl/UDP-glucosyltransferase	GO:0008152 BP: metabolic process;GO:0016758 MF: transferase activity, transferring hexosyl groups	G	PF00201	IPR002213	GO:0008152; GO:0016758
TraesCS1A01G424700.1	1	--*	AT1G67390.1	F-box family protein		IPR001810: F-box domain; IPR032675: Leucine-rich repeat domain, L domain-like	GO:0005515 MF: protein binding	TE?		IPR001810; IPR032675	GO:0005515
TraesCS1A01G425600.1	1	*-*	AT5G45540.1	transmembrane protein, putative (DUF594)	PF13968: Domain of unknown function (DUF4220); PF04578: Protein of unknown function, DUF594	IPR007658: Protein of unknown function DUF594; IPR025315: Domain of unknown function DUF4220		G	PF13968; PF04578	IPR007658; IPR025315
TraesCS1A01G428200.1	1	***	tr|M8C1J6|M8C1J6_AEGTA	F-box protein		IPR011043: Galactose oxidase/kelch, beta-propeller		TE?		IPR011043
TraesCS1A01G428300.1	1	*-*	AT3G17570.1	F-box and associated interaction domains-containing protein	PF00646: F-box domain	IPR001810: F-box domain; IPR015915: Kelch-type beta propeller	GO:0005515 MF: protein binding	TE?	PF00646	IPR001810; IPR015915	GO:0005515
TraesCS1A01G428600.1	1	***	tr|M8C1J6|M8C1J6_AEGTA	F-box protein	PF00646: F-box domain	IPR001810: F-box domain; IPR015943: WD40/YVTN repeat-like-containing domain	GO:0005515 MF: protein binding	TE?	PF00646	IPR001810; IPR015943	GO:0005515
TraesCS1A01G428900.1	1	***	tr|Q84SV9|Q84SV9_ORYSJ	F-box domain containing protein				TE?
TraesCS1A01G429000.1	1	*-*	AT1G49000.1	transmembrane protein				G
TraesCS1A01G429500.1	1	***	AT3G50150.1	transmembrane protein, putative (DUF247)	PF03140: Plant protein of unknown function	IPR004158: Protein of unknown function DUF247, plant		G	PF03140	IPR004158
TraesCS1A01G429600.1	1	***	AT3G50150.1	transmembrane protein, putative (DUF247)	PF03140: Plant protein of unknown function	IPR004158: Protein of unknown function DUF247, plant		G	PF03140	IPR004158
TraesCS1A01G431000.1	1	--*	AT3G18330.1	F-box family protein	PF12937: F-box-like	IPR001810: F-box domain	GO:0005515 MF: protein binding	TE?	PF12937	IPR001810	GO:0005515
TraesCS1A01G431800.1	1	--*	AT3G44810.1	F-box family protein	PF08387: FBD	IPR001810: F-box domain; IPR006566: FBD domain; IPR032675: Leucine-rich repeat domain, L domain-like	GO:0005515 MF: protein binding	TE?	PF08387	IPR001810; IPR006566; IPR032675	GO:0005515
TraesCS1A01G431900.1	1	*-*	AT3G60040.4	F-box family protein	PF08387: FBD	IPR001810: F-box domain; IPR006566: FBD domain; IPR032675: Leucine-rich repeat domain, L domain-like	GO:0005515 MF: protein binding	TE?	PF08387	IPR001810; IPR006566; IPR032675	GO:0005515
TraesCS1A01G433200.1	1	--*	tr|A0A1J3D7L6|A0A1J3D7L6_NOCCA	F-box protein				TE?
TraesCS1A01G434500.1	1	*-*	tr|W9SE25|W9SE25_9ROSA	Ethylene-responsive transcription factor		IPR001471: AP2/ERF domain; IPR016177: DNA-binding domain	GO:0003677 MF: DNA binding;GO:0003700 MF: transcription factor activity, sequence-specific DNA binding;GO:0006355 BP: regulation of transcription, DNA-templated	G		IPR001471; IPR016177	GO:0003677; GO:0003700; GO:0006355
TraesCS1A01G436900.1	1	-**	AT4G13985.1	FBD-associated F-box protein		IPR001810: F-box domain; IPR032675: Leucine-rich repeat domain, L domain-like	GO:0005515 MF: protein binding	TE?		IPR001810; IPR032675	GO:0005515
TraesCS1A01G437000.1	1	--*	AT4G00315.1	F-box/RNI-like/FBD-like domains-containing protein				TE?
TraesCS1A01G438000.1	1	***	AT3G50150.1	transmembrane protein, putative (DUF247)	PF03140: Plant protein of unknown function	IPR004158: Protein of unknown function DUF247, plant		G	PF03140	IPR004158
TraesCS1A01G439200.1	1	--*	AT1G67130.1	F-box family protein		IPR001810: F-box domain	GO:0005515 MF: protein binding	TE?		IPR001810	GO:0005515
1B.1
TraesCS1B01G023300.1	1	***	tr|A0A166AF65|A0A166AF65_DAUCA	UDP-glycosyltransferase	PF00201: UDP-glucoronosyl and UDP-glucosyl transferase	IPR002213: UDP-glucuronosyl/UDP-glucosyltransferase	GO:0008152 BP: metabolic process;GO:0016758 MF: transferase activity, transferring hexosyl groups	G	PF00201	IPR002213	GO:0008152; GO:0016758
TraesCS1B01G023400.1	1	***	tr|C6G8A7|C6G8A7_MAIZE	MYB transcription factor	PF00249: Myb-like DNA-binding domain; PF06640: P protein C-terminus	IPR001005: SANT/Myb domain; IPR009057: Homeobox domain-like; IPR010588: Myb-related protein P, C-terminal; IPR017930: Myb domain	GO:0003677 MF: DNA binding	G	PF00249; PF06640	IPR001005; IPR009057; IPR010588; IPR017930	GO:0003677
TraesCS1B01G023500.1	1	***	tr|C6G8A7|C6G8A7_MAIZE	MYB transcription factor	PF00249: Myb-like DNA-binding domain; PF06640: P protein C-terminus	IPR001005: SANT/Myb domain; IPR009057: Homeobox domain-like; IPR010588: Myb-related protein P, C-terminal; IPR017930: Myb domain	GO:0003677 MF: DNA binding	G	PF00249; PF06640	IPR001005; IPR009057; IPR010588; IPR017930	GO:0003677
TraesCS1B01G023600.1	1	***	tr|A0A166AF65|A0A166AF65_DAUCA	UDP-glycosyltransferase	PF00201: UDP-glucoronosyl and UDP-glucosyl transferase	IPR002213: UDP-glucuronosyl/UDP-glucosyltransferase	GO:0008152 BP: metabolic process;GO:0016758 MF: transferase activity, transferring hexosyl groups	G	PF00201	IPR002213	GO:0008152; GO:0016758
TraesCS1B01G023700.1	1	*-*	tr|A0A166AF65|A0A166AF65_DAUCA	UDP-glycosyltransferase	PF00201: UDP-glucoronosyl and UDP-glucosyl transferase	IPR002213: UDP-glucuronosyl/UDP-glucosyltransferase	GO:0008152 BP: metabolic process;GO:0016758 MF: transferase activity, transferring hexosyl groups	G	PF00201	IPR002213	GO:0008152; GO:0016758
TraesCS1B01G029500.1	1	--*	AT3G62980.1	F-box/RNI-like superfamily protein		IPR032675: Leucine-rich repeat domain, L domain-like		TE?		IPR032675
TraesCS1B01G030200.1	1	*-*	AT1G60410.1	F-box family protein		IPR001810: F-box domain; IPR032675: Leucine-rich repeat domain, L domain-like	GO:0005515 MF: protein binding	TE?		IPR001810; IPR032675	GO:0005515
TraesCS1B01G030800.1	0	*-*	tr|K8EDS1|K8EDS1_9CHLO	ABC transporter ATP-binding protein	PF06472: ABC transporter transmembrane region 2; PF00005: ABC transporter	IPR003439: ABC transporter-like; IPR003593: AAA+ ATPase domain; IPR011527: ABC transporter type 1, transmembrane domain; IPR017871: ABC transporter, conserved site; IPR027417: P-loop containing nucleoside triphosphate hydrolase	GO:0005524 MF: ATP binding;GO:0006810 BP: transport;GO:0016021 CC: integral component of membrane;GO:0016887 MF: ATPase activity;GO:0042626 MF: ATPase activity, coupled to transmembrane movement of substances;GO:0055085 BP: transmembrane transport	G	PF06472; PF00005	IPR003439; IPR003593; IPR011527; IPR017871; IPR027417	GO:0005524; GO:0006810; GO:0016021; GO:0016887; GO:0042626; GO:0055085
TraesCS1B01G030800.2	1	*-*	tr|K8EDS1|K8EDS1_9CHLO	ABC transporter ATP-binding protein	PF06472: ABC transporter transmembrane region 2; PF00005: ABC transporter	IPR003439: ABC transporter-like; IPR003593: AAA+ ATPase domain; IPR011527: ABC transporter type 1, transmembrane domain; IPR017871: ABC transporter, conserved site; IPR027417: P-loop containing nucleoside triphosphate hydrolase	GO:0005524 MF: ATP binding;GO:0006810 BP: transport;GO:0016021 CC: integral component of membrane;GO:0016887 MF: ATPase activity;GO:0042626 MF: ATPase activity, coupled to transmembrane movement of substances;GO:0055085 BP: transmembrane transport	G	PF06472; PF00005	IPR003439; IPR003593; IPR011527; IPR017871; IPR027417	GO:0005524; GO:0006810; GO:0016021; GO:0016887; GO:0042626; GO:0055085
TraesCS1B01G038700.1	1	***	tr|A0A0B2PKB3|A0A0B2PKB3_GLYSO	Nitrate transporter 1.1	PF00854: POT family	IPR000109: Proton-dependent oligopeptide transporter family; IPR018456: PTR2 family proton/oligopeptide symporter, conserved site; IPR020846: Major facilitator superfamily domain	GO:0005215 MF: transporter activity;GO:0006810 BP: transport;GO:0006857 BP: oligopeptide transport;GO:0016020 CC: membrane	G	PF00854	IPR000109; IPR018456; IPR020846	GO:0005215; GO:0006810; GO:0006857; GO:0016020
TraesCS1B01G039000.1	1	***	tr|A0A078ECZ8|A0A078ECZ8_BRANA	Glycosyltransferase	PF03407: Nucleotide-diphospho-sugar transferase	IPR005069: Nucleotide-diphospho-sugar transferase		G	PF03407	IPR005069
TraesCS1B01G041200.1	1	***	tr|Q6Z1B3|Q6Z1B3_ORYSJ	F-box protein-like	PF12937: F-box-like	IPR001810: F-box domain; IPR006553: Leucine-rich repeat, cysteine-containing subtype; IPR032675: Leucine-rich repeat domain, L domain-like	GO:0005515 MF: protein binding	TE?	PF12937	IPR001810; IPR006553; IPR032675	GO:0005515
TraesCS1B01G041400.1	1	***	tr|K7VCJ3|K7VCJ3_MAIZE	Glycosyltransferase	PF04577: Protein of unknown function (DUF563)	IPR007657: Glycosyltransferase 61	GO:0016757 MF: transferase activity, transferring glycosyl groups	G	PF04577	IPR007657	GO:0016757
TraesCS1B01G041500.1	1	***	tr|A0A1E5V2Y6|A0A1E5V2Y6_9POAL	Flowering-promoting factor 1-like protein 1				G
TraesCS1B01G042400.1	1	-**	AT1G33530.1	F-box family protein	PF00646: F-box domain	IPR001810: F-box domain; IPR011043: Galactose oxidase/kelch, beta-propeller; IPR015915: Kelch-type beta propeller	GO:0005515 MF: protein binding	TE?	PF00646	IPR001810; IPR011043; IPR015915	GO:0005515
TraesCS1B01G042700.1	1	*-*	tr|F8SGQ3|F8SGQ3_WHEAT	Low-molecular-weight glutenin subunit	PF13016: Cys-rich Gliadin N-terminal	IPR001954: Gliadin/LMW glutenin; IPR016140: Bifunctional inhibitor/plant lipid transfer protein/seed storage helical domain	GO:0045735 MF: nutrient reservoir activity	G	PF13016	IPR001954; IPR016140	GO:0045735
TraesCS1B01G043700.1	1	--*	tr|G7I747|G7I747_MEDTR	Myb/SANT-like DNA-binding domain protein				G
TraesCS1B01G046600.1	1	***	tr|A0A199VFH8|A0A199VFH8_ANACO	F-box protein	PF00646: F-box domain	IPR001810: F-box domain; IPR032675: Leucine-rich repeat domain, L domain-like	GO:0005515 MF: protein binding	TE?	PF00646	IPR001810; IPR032675	GO:0005515
TraesCS1B01G046800.1	1	***	AT5G49610.1	F-box family protein	PF08268: F-box associated domain	IPR001810: F-box domain; IPR013187: F-box associated domain, type 3; IPR017451: F-box associated interaction domain	GO:0005515 MF: protein binding	TE?	PF08268	IPR001810; IPR013187; IPR017451	GO:0005515
TraesCS1B01G047100.1	1	***	tr|A0A199VFH8|A0A199VFH8_ANACO	F-box protein		IPR001810: F-box domain; IPR032675: Leucine-rich repeat domain, L domain-like	GO:0005515 MF: protein binding	TE?		IPR001810; IPR032675	GO:0005515
TraesCS1B01G047500.1	1	--*	tr|A0A0K9P4V9|A0A0K9P4V9_ZOSMR	Sucrose-phosphate synthase				G
TraesCS1B01G049600.1	1	***	tr|A0A166AF65|A0A166AF65_DAUCA	UDP-glycosyltransferase	PF00201: UDP-glucoronosyl and UDP-glucosyl transferase	IPR002213: UDP-glucuronosyl/UDP-glucosyltransferase	GO:0008152 BP: metabolic process;GO:0016758 MF: transferase activity, transferring hexosyl groups	G	PF00201	IPR002213	GO:0008152; GO:0016758
TraesCS1B01G049700.1	1	***	tr|C6G8A7|C6G8A7_MAIZE	MYB transcription factor	PF00249: Myb-like DNA-binding domain; PF06640: P protein C-terminus	IPR001005: SANT/Myb domain; IPR009057: Homeobox domain-like; IPR010588: Myb-related protein P, C-terminal; IPR017930: Myb domain	GO:0003677 MF: DNA binding	G	PF00249; PF06640	IPR001005; IPR009057; IPR010588; IPR017930	GO:0003677
TraesCS1B01G052200.1	1	*-*	AT5G45540.1	transmembrane protein, putative (DUF594)	PF13968: Domain of unknown function (DUF4220); PF04578: Protein of unknown function, DUF594	IPR007658: Protein of unknown function DUF594; IPR018247: EF-Hand 1, calcium-binding site; IPR025315: Domain of unknown function DUF4220		G	PF13968; PF04578	IPR007658; IPR018247; IPR025315
TraesCS1B01G053600.1	1	***	tr|A0A1D5SLG9|A0A1D5SLG9_WHEAT	Glucose-6-phosphate isomerase	PF00342: Phosphoglucose isomerase	IPR001672: Phosphoglucose isomerase (PGI); IPR018189: Phosphoglucose isomerase, conserved site; IPR023096: Phosphoglucose isomerase, C-terminal	GO:0004347 MF: glucose-6-phosphate isomerase activity;GO:0006094 BP: gluconeogenesis;GO:0006096 BP: glycolytic process	G	PF00342	IPR001672; IPR018189; IPR023096	GO:0004347; GO:0006094; GO:0006096
TraesCS1B01G054100.1	1	--*	AT1G67390.1	F-box family protein		IPR001810: F-box domain; IPR007527: Zinc finger, SWIM-type; IPR032675: Leucine-rich repeat domain, L domain-like	GO:0005515 MF: protein binding;GO:0008270 MF: zinc ion binding	TE		IPR001810; IPR007527; IPR032675	GO:0005515; GO:0008270
TraesCS1B01G055200.1	1	***	tr|K7UIU3|K7UIU3_MAIZE	MYB transcription factor	PF00249: Myb-like DNA-binding domain	IPR001005: SANT/Myb domain; IPR009057: Homeobox domain-like; IPR017930: Myb domain	GO:0003677 MF: DNA binding	G	PF00249	IPR001005; IPR009057; IPR017930	GO:0003677
TraesCS1B01G055300.1	1	***	tr|B6TBE4|B6TBE4_MAIZE	F-box domain containing protein		IPR001810: F-box domain	GO:0005515 MF: protein binding	TE?		IPR001810	GO:0005515
TraesCS1B01G055300.2	0	***	tr|B6TBE4|B6TBE4_MAIZE	F-box domain containing protein		IPR001810: F-box domain; IPR015943: WD40/YVTN repeat-like-containing domain	GO:0005515 MF: protein binding	TE?		IPR001810; IPR015943	GO:0005515
1B.2
TraesCS1B01G259100.1	1	***	tr|A0A199VFH8|A0A199VFH8_ANACO	F-box protein		IPR001810: F-box domain; IPR032675: Leucine-rich repeat domain, L domain-like	GO:0005515 MF: protein binding	TE?		IPR001810; IPR032675	GO:0005515
TraesCS1B01G259700.1	1	***	tr|A0A0A9FRF1|A0A0A9FRF1_ARUDO	Glycosyltransferase	PF00201: UDP-glucoronosyl and UDP-glucosyl transferase	IPR002213: UDP-glucuronosyl/UDP-glucosyltransferase	GO:0008152 BP: metabolic process;GO:0016758 MF: transferase activity, transferring hexosyl groups	G	PF00201	IPR002213	GO:0008152; GO:0016758
TraesCS1B01G262500.1	1	***	AT5G45540.1	transmembrane protein, putative (DUF594)	PF13968: Domain of unknown function (DUF4220); PF04578: Protein of unknown function, DUF594	IPR007658: Protein of unknown function DUF594; IPR025315: Domain of unknown function DUF4220		G	PF13968; PF04578	IPR007658; IPR025315
TraesCS1B01G264700.1	1	***	AT3G50170.1	transmembrane protein, putative (DUF247)	PF03140: Plant protein of unknown function	IPR004158: Protein of unknown function DUF247, plant		G	PF03140	IPR004158
TraesCS1B01G265400.1	1	*-*	tr|A0A059PRT6|A0A059PRT6_SALMI	MYB-related transcription factor	PF00249: Myb-like DNA-binding domain	IPR001005: SANT/Myb domain; IPR009057: Homeobox domain-like; IPR017930: Myb domain	GO:0003677 MF: DNA binding	G	PF00249	IPR001005; IPR009057; IPR017930	GO:0003677
TraesCS1B01G265900.1	1	***	tr|A0A142IKH6|A0A142IKH6_9ASPA	Gibberellin receptor GID1a	PF07859: alpha/beta hydrolase fold	IPR013094: Alpha/beta hydrolase fold-3; IPR029058: Alpha/Beta hydrolase fold; IPR033140: Lipase, GDXG, putative serine active site	GO:0008152 BP: metabolic process;GO:0016787 MF: hydrolase activity	G	PF07859	IPR013094; IPR029058; IPR033140	GO:0008152; GO:0016787
TraesCS1B01G266400.1	1	***	tr|A0A1D1YQY3|A0A1D1YQY3_9ARAE	GMP synthase [glutamine-hydrolyzing]	PF00117: Glutamine amidotransferase class-I; PF00958: GMP synthase C terminal domain	IPR001674: GMP synthase, C-terminal; IPR004739: GMP synthase, glutamine amidotransferase; IPR014729: Rossmann-like alpha/beta/alpha sandwich fold; IPR017926: Glutamine amidotransferase; IPR022955: GMP synthase; IPR025777: GMP synthetase ATP pyrophosphatase domain; IPR029062: Class I glutamine amidotransferase-like	GO:0003922 MF: GMP synthase (glutamine-hydrolyzing) activity;GO:0005524 MF: ATP binding;GO:0006164 BP: purine nucleotide biosynthetic process;GO:0006177 BP: GMP biosynthetic process;GO:0016462 MF: pyrophosphatase activity	G	PF00117; PF00958	IPR001674; IPR004739; IPR014729; IPR017926; IPR022955; IPR025777; IPR029062	GO:0003922; GO:0005524; GO:0006164; GO:0006177; GO:0016462
TraesCS1B01G267800.1	1	***	tr|Q5QPZ4|Q5QPZ4_WHEAT	Glycosyltransferase	PF04577: Protein of unknown function (DUF563)	IPR007657: Glycosyltransferase 61	GO:0016757 MF: transferase activity, transferring glycosyl groups	G	PF04577	IPR007657	GO:0016757
TraesCS1B01G267800.2	0	***	tr|Q5QPZ4|Q5QPZ4_WHEAT	Glycosyltransferase	PF04577: Protein of unknown function (DUF563)	IPR007657: Glycosyltransferase 61	GO:0016757 MF: transferase activity, transferring glycosyl groups	G	PF04577	IPR007657	GO:0016757
TraesCS1B01G267800.3	0	***	tr|Q5QPZ4|Q5QPZ4_WHEAT	Glycosyltransferase	PF04577: Protein of unknown function (DUF563)	IPR007657: Glycosyltransferase 61	GO:0016757 MF: transferase activity, transferring glycosyl groups	G	PF04577	IPR007657	GO:0016757
TraesCS1B01G267900.1	1	***	sp|Q8LPL2|PTR32_ARATH	Protein NRT1/ PTR FAMILY 1.1	PF00854: POT family	IPR000109: Proton-dependent oligopeptide transporter family; IPR020846: Major facilitator superfamily domain	GO:0005215 MF: transporter activity;GO:0006810 BP: transport;GO:0016020 CC: membrane	G	PF00854	IPR000109; IPR020846	GO:0005215; GO:0006810; GO:0016020
TraesCS1B01G268100.1	1	--*	AT3G16210.1	F-box family protein	PF12937: F-box-like	IPR001810: F-box domain	GO:0005515 MF: protein binding	TE?	PF12937	IPR001810	GO:0005515
TraesCS1B01G268200.1	1	***	sp|Q8LPL2|PTR32_ARATH	Protein NRT1/ PTR FAMILY 1.1	PF00854: POT family	IPR000109: Proton-dependent oligopeptide transporter family; IPR020846: Major facilitator superfamily domain	GO:0005215 MF: transporter activity;GO:0006810 BP: transport;GO:0016020 CC: membrane	G	PF00854	IPR000109; IPR020846	GO:0005215; GO:0006810; GO:0016020
TraesCS1B01G268300.1	1	***	sp|Q8LPL2|PTR32_ARATH	Protein NRT1/ PTR FAMILY 1.1	PF00854: POT family	IPR000109: Proton-dependent oligopeptide transporter family; IPR020846: Major facilitator superfamily domain	GO:0005215 MF: transporter activity;GO:0006810 BP: transport;GO:0016020 CC: membrane	G	PF00854	IPR000109; IPR020846	GO:0005215; GO:0006810; GO:0016020
TraesCS1B01G269700.1	0	*-*	AT4G13985.1	FBD-associated F-box protein		IPR001810: F-box domain; IPR032675: Leucine-rich repeat domain, L domain-like	GO:0005515 MF: protein binding	TE?		IPR001810; IPR032675	GO:0005515
TraesCS1B01G269700.2	0	*-*	AT4G13985.1	FBD-associated F-box protein		IPR001810: F-box domain; IPR032675: Leucine-rich repeat domain, L domain-like	GO:0005515 MF: protein binding	TE?		IPR001810; IPR032675	GO:0005515
TraesCS1B01G269700.3	1	*-*	AT4G13985.1	FBD-associated F-box protein		IPR001810: F-box domain; IPR032675: Leucine-rich repeat domain, L domain-like	GO:0005515 MF: protein binding	TE?		IPR001810; IPR032675	GO:0005515
TraesCS1B01G269700.4	0	*-*	AT4G13985.1	FBD-associated F-box protein		IPR001810: F-box domain; IPR032675: Leucine-rich repeat domain, L domain-like	GO:0005515 MF: protein binding	TE?		IPR001810; IPR032675	GO:0005515
TraesCS1B01G271200.1	1	--*	AT3G16210.1	F-box family protein	PF00646: F-box domain	IPR001810: F-box domain; IPR011042: Six-bladed beta-propeller, TolB-like; IPR011044: Quinoprotein amine dehydrogenase, beta chain-like	GO:0005515 MF: protein binding	TE?	PF00646	IPR001810; IPR011042; IPR011044	GO:0005515
TraesCS1B01G271900.1	1	--*	AT1G12855.1	F-box family protein	PF00646: F-box domain	IPR001810: F-box domain	GO:0005515 MF: protein binding	TE?	PF00646	IPR001810	GO:0005515
TraesCS1B01G272300.1	1	*-*	AT5G35870.1	transmembrane protein				G
TraesCS1B01G272500.1	1	***	tr|A0A1D6REM9|A0A1D6REM9_WHEAT	Glycosyltransferase	PF00201: UDP-glucoronosyl and UDP-glucosyl transferase	IPR002213: UDP-glucuronosyl/UDP-glucosyltransferase	GO:0008152 BP: metabolic process;GO:0016758 MF: transferase activity, transferring hexosyl groups	G	PF00201	IPR002213	GO:0008152; GO:0016758
TraesCS1B01G272600.1	1	*-*	tr|A0A059ZXI2|A0A059ZXI2_BOENI	NAC domain-containing protein	PF02365: No apical meristem (NAM) protein	IPR003441: NAC domain	GO:0003677 MF: DNA binding;GO:0006355 BP: regulation of transcription, DNA-templated	G	PF02365	IPR003441	GO:0003677; GO:0006355
TraesCS1B01G273300.1	1	***	tr|A0A023RCJ3|A0A023RCJ3_MUSAC	AGAMOUS-like MADS-box transcription factor	PF00319: SRF-type transcription factor (DNA-binding and dimerisation domain); PF01486: K-box region	IPR002100: Transcription factor, MADS-box; IPR002487: Transcription factor, K-box	GO:0003677 MF: DNA binding;GO:0003700 MF: transcription factor activity, sequence-specific DNA binding;GO:0005634 CC: nucleus;GO:0006355 BP: regulation of transcription, DNA-templated;GO:0046983 MF: protein dimerization activity	G	PF00319; PF01486	IPR002100; IPR002487	GO:0003677; GO:0003700; GO:0005634; GO:0006355; GO:0046983
TraesCS1B01G273400.1	1	***	tr|G7JN47|G7JN47_MEDTR	Transmembrane protein, putative				G
TraesCS1B01G273700.1	1	*-*	tr|A0A0K9NXK4|A0A0K9NXK4_ZOSMR	Ethylene-responsive transcription factor	PF00847: AP2 domain	IPR001471: AP2/ERF domain; IPR016177: DNA-binding domain	GO:0003677 MF: DNA binding;GO:0003700 MF: transcription factor activity, sequence-specific DNA binding;GO:0006355 BP: regulation of transcription, DNA-templated	G	PF00847	IPR001471; IPR016177	GO:0003677; GO:0003700; GO:0006355
TraesCS1B01G274200.1	1	***	tr|M8CC01|M8CC01_AEGTA	Gibberellin 20 oxidase 2	PF14226: non-haem dioxygenase in morphine synthesis N-terminal; PF03171: 2OG-Fe(II) oxygenase superfamily	IPR005123: Oxoglutarate/iron-dependent dioxygenase; IPR026992: Non-haem dioxygenase N-terminal domain; IPR027443: Isopenicillin N synthase-like	GO:0016491 MF: oxidoreductase activity;GO:0055114 BP: oxidation-reduction process	G	PF14226; PF03171	IPR005123; IPR026992; IPR027443	GO:0016491; GO:0055114
TraesCS1B01G274300.1	1	***	tr|A0A059ZXH8|A0A059ZXH8_BOENI	NAC domain-containing protein	PF02365: No apical meristem (NAM) protein	IPR003441: NAC domain	GO:0003677 MF: DNA binding;GO:0006355 BP: regulation of transcription, DNA-templated	G	PF02365	IPR003441	GO:0003677; GO:0006355
TraesCS1B01G275000.1	1	***	tr|G8DUQ3|G8DUQ3_9ORYZ	PISTILLATA-like MADS-box transcription factor	PF00319: SRF-type transcription factor (DNA-binding and dimerisation domain); PF01486: K-box region	IPR002100: Transcription factor, MADS-box; IPR002487: Transcription factor, K-box	GO:0003677 MF: DNA binding;GO:0003700 MF: transcription factor activity, sequence-specific DNA binding;GO:0005634 CC: nucleus;GO:0006355 BP: regulation of transcription, DNA-templated;GO:0046983 MF: protein dimerization activity	G	PF00319; PF01486	IPR002100; IPR002487	GO:0003677; GO:0003700; GO:0005634; GO:0006355; GO:0046983
TraesCS1B01G275600.1	1	***	tr|B9H7L8|B9H7L8_POPTR	F-box family protein	PF13516: Leucine Rich repeat	IPR001611: Leucine-rich repeat; IPR006553: Leucine-rich repeat, cysteine-containing subtype; IPR032675: Leucine-rich repeat domain, L domain-like	GO:0005515 MF: protein binding	G	PF13516	IPR001611; IPR006553; IPR032675	GO:0005515
TraesCS1B01G276000.1	1	***	tr|W5A247|W5A247_WHEAT	Bidirectional sugar transporter SWEET	PF03083: Sugar efflux transporter for intercellular exchange	IPR004316: SWEET sugar transporter	GO:0016021 CC: integral component of membrane	G	PF03083	IPR004316	GO:0016021
TraesCS1B01G277300.1	1	*-*	tr|A0A061FNG1|A0A061FNG1_THECC	NAC domain protein,	PF02365: No apical meristem (NAM) protein	IPR003441: NAC domain	GO:0003677 MF: DNA binding;GO:0006355 BP: regulation of transcription, DNA-templated	G	PF02365	IPR003441	GO:0003677; GO:0006355
TraesCS1B01G277300.2	0	*-*	tr|A0A061FNG1|A0A061FNG1_THECC	NAC domain protein,	PF02365: No apical meristem (NAM) protein	IPR003441: NAC domain	GO:0003677 MF: DNA binding;GO:0006355 BP: regulation of transcription, DNA-templated	G	PF02365	IPR003441	GO:0003677; GO:0006355
TraesCS1B01G279000.1	1	***	AT1G67390.1	F-box family protein	PF00646: F-box domain; PF08387: FBD	IPR001810: F-box domain; IPR006566: FBD domain; IPR032675: Leucine-rich repeat domain, L domain-like	GO:0005515 MF: protein binding	TE?	PF00646; PF08387	IPR001810; IPR006566; IPR032675	GO:0005515
TraesCS1B01G279400.1	1	***	tr|Q5TKI8|Q5TKI8_ORYSJ	Myb transcription factor	PF00249: Myb-like DNA-binding domain	IPR001005: SANT/Myb domain; IPR009057: Homeobox domain-like; IPR017930: Myb domain	GO:0003677 MF: DNA binding	G	PF00249	IPR001005; IPR009057; IPR017930	GO:0003677
TraesCS1B01G279900.1	1	***	sp|O80436|PTR29_ARATH	Protein NRT1/ PTR FAMILY 5.5	PF00854: POT family	IPR000109: Proton-dependent oligopeptide transporter family; IPR018456: PTR2 family proton/oligopeptide symporter, conserved site; IPR020846: Major facilitator superfamily domain	GO:0005215 MF: transporter activity;GO:0006810 BP: transport;GO:0006857 BP: oligopeptide transport;GO:0016020 CC: membrane	G	PF00854	IPR000109; IPR018456; IPR020846	GO:0005215; GO:0006810; GO:0006857; GO:0016020
TraesCS1B01G280000.1	1	***	sp|O80436|PTR29_ARATH	Protein NRT1/ PTR FAMILY 5.5	PF00854: POT family	IPR000109: Proton-dependent oligopeptide transporter family; IPR018456: PTR2 family proton/oligopeptide symporter, conserved site; IPR020846: Major facilitator superfamily domain	GO:0005215 MF: transporter activity;GO:0006810 BP: transport;GO:0006857 BP: oligopeptide transport;GO:0016020 CC: membrane	G	PF00854	IPR000109; IPR018456; IPR020846	GO:0005215; GO:0006810; GO:0006857; GO:0016020
TraesCS1B01G280100.1	1	***	sp|O80436|PTR29_ARATH	Protein NRT1/ PTR FAMILY 5.5	PF00854: POT family	IPR000109: Proton-dependent oligopeptide transporter family; IPR018456: PTR2 family proton/oligopeptide symporter, conserved site; IPR020846: Major facilitator superfamily domain	GO:0005215 MF: transporter activity;GO:0006810 BP: transport;GO:0006857 BP: oligopeptide transport;GO:0016020 CC: membrane	G	PF00854	IPR000109; IPR018456; IPR020846	GO:0005215; GO:0006810; GO:0006857; GO:0016020
TraesCS1B01G280800.1	1	***	tr|B4FBV9|B4FBV9_MAIZE	Transmembrane protein 18	PF14770: Transmembrane protein 18	IPR026721: Transmembrane protein 18		G	PF14770	IPR026721
TraesCS1B01G281200.1	1	***	AT5G17210.1	transmembrane protein, putative (DUF1218)	PF06749: Protein of unknown function (DUF1218)	IPR009606: Protein of unknown function DUF1218		G	PF06749	IPR009606
TraesCS1B01G281400.1	1	***	AT5G17210.1	transmembrane protein, putative (DUF1218)	PF06749: Protein of unknown function (DUF1218)	IPR009606: Protein of unknown function DUF1218		G	PF06749	IPR009606
TraesCS1B01G281500.1	1	-**	tr|A0A199VQ51|A0A199VQ51_ANACO	Ethylene-responsive transcription factor RAP2-11				G
TraesCS1B01G281600.1	1	***	AT5G17210.1	transmembrane protein, putative (DUF1218)	PF06749: Protein of unknown function (DUF1218)	IPR009606: Protein of unknown function DUF1218		G	PF06749	IPR009606
TraesCS1B01G282300.1	1	*-*	tr|W9RA19|W9RA19_9ROSA	Ethylene-responsive transcription factor	PF00847: AP2 domain	IPR001471: AP2/ERF domain; IPR016177: DNA-binding domain	GO:0003677 MF: DNA binding;GO:0003700 MF: transcription factor activity, sequence-specific DNA binding;GO:0006355 BP: regulation of transcription, DNA-templated	G	PF00847	IPR001471; IPR016177	GO:0003677; GO:0003700; GO:0006355
TraesCS1B01G283000.1	1	***	tr|K7TRK6|K7TRK6_MAIZE	MYB-related transcription factor	PF00249: Myb-like DNA-binding domain	IPR001005: SANT/Myb domain; IPR006447: Myb domain, plants; IPR009057: Homeobox domain-like; IPR017930: Myb domain	GO:0003677 MF: DNA binding	G	PF00249	IPR001005; IPR006447; IPR009057; IPR017930	GO:0003677
TraesCS1B01G285000.1	1	***	tr|A2WX90|A2WX90_ORYSI	MYB transcription factor	PF00249: Myb-like DNA-binding domain	IPR001005: SANT/Myb domain; IPR006447: Myb domain, plants; IPR009057: Homeobox domain-like; IPR017877: Myb-like domain; IPR017930: Myb domain	GO:0003677 MF: DNA binding	G	PF00249	IPR001005; IPR006447; IPR009057; IPR017877; IPR017930	GO:0003677
TraesCS1B01G285100.1	1	***	tr|A0A061GU56|A0A061GU56_THECC	NAC domain protein,	PF02365: No apical meristem (NAM) protein	IPR003441: NAC domain	GO:0003677 MF: DNA binding;GO:0006355 BP: regulation of transcription, DNA-templated	G	PF02365	IPR003441	GO:0003677; GO:0006355
TraesCS1B01G285200.1	1	***	tr|Q9SXQ0|Q9SXQ0_TOBAC	NAC-domain protein	PF02365: No apical meristem (NAM) protein	IPR003441: NAC domain	GO:0003677 MF: DNA binding;GO:0006355 BP: regulation of transcription, DNA-templated	G	PF02365	IPR003441	GO:0003677; GO:0006355
TraesCS1B01G285300.1	0	***	tr|M8AUK9|M8AUK9_AEGTA	Protein transport protein SEC24	PF04811: Sec23/Sec24 trunk domain; PF04815: Sec23/Sec24 helical domain	IPR002035: von Willebrand factor, type A; IPR006896: Sec23/Sec24, trunk domain; IPR006900: Sec23/Sec24, helical domain	GO:0006886 BP: intracellular protein transport;GO:0006888 BP: ER to Golgi vesicle-mediated transport;GO:0030127 CC: COPII vesicle coat	G	PF04811; PF04815	IPR002035; IPR006896; IPR006900	GO:0006886; GO:0006888; GO:0030127
TraesCS1B01G285300.2	1	***	tr|M8AUK9|M8AUK9_AEGTA	Protein transport protein SEC24	PF04810: Sec23/Sec24 zinc finger; PF04811: Sec23/Sec24 trunk domain; PF04815: Sec23/Sec24 helical domain	IPR002035: von Willebrand factor, type A; IPR006895: Zinc finger, Sec23/Sec24-type; IPR006896: Sec23/Sec24, trunk domain; IPR006900: Sec23/Sec24, helical domain	GO:0006886 BP: intracellular protein transport;GO:0006888 BP: ER to Golgi vesicle-mediated transport;GO:0008270 MF: zinc ion binding;GO:0030127 CC: COPII vesicle coat	G	PF04810; PF04811; PF04815	IPR002035; IPR006895; IPR006896; IPR006900	GO:0006886; GO:0006888; GO:0008270; GO:0030127
TraesCS1B01G286700.1	1	--*	AT1G19160.1	F-box family protein	PF00646: F-box domain	IPR001810: F-box domain	GO:0005515 MF: protein binding	TE?	PF00646	IPR001810	GO:0005515
TraesCS1B01G287300.1	1	***	tr|G7L6K2|G7L6K2_MEDTR	Auxin influx transporter	PF01490: Transmembrane amino acid transporter protein	IPR013057: Amino acid transporter, transmembrane domain		G	PF01490	IPR013057
TraesCS1B01G287700.1	1	***	tr|B7ZY89|B7ZY89_MAIZE	MYB transcription factor	PF00249: Myb-like DNA-binding domain	IPR001005: SANT/Myb domain; IPR006447: Myb domain, plants; IPR009057: Homeobox domain-like; IPR017884: SANT domain; IPR017930: Myb domain	GO:0003677 MF: DNA binding	G	PF00249	IPR001005; IPR006447; IPR009057; IPR017884; IPR017930	GO:0003677
TraesCS1B01G287900.1	1	***	tr|D8L9N9|D8L9N9_WHEAT	Glycerol-3-phosphate acyltransferase, expressed	PF12710: haloacid dehalogenase-like hydrolase; PF01553: Acyltransferase	IPR002123: Phospholipid/glycerol acyltransferase; IPR023214: HAD-like domain	GO:0008152 BP: metabolic process;GO:0016746 MF: transferase activity, transferring acyl groups	G	PF12710; PF01553	IPR002123; IPR023214	GO:0008152; GO:0016746
TraesCS1B01G288300.1	1	***	tr|A0A0B5WYW1|A0A0B5WYW1_MANES	Phosphate transporter	PF07690: Major Facilitator Superfamily	IPR011701: Major facilitator superfamily; IPR020846: Major facilitator superfamily domain	GO:0016021 CC: integral component of membrane;GO:0055085 BP: transmembrane transport	G	PF07690	IPR011701; IPR020846	GO:0016021; GO:0055085
TraesCS1B01G292200.1	1	***	tr|G7KGS4|G7KGS4_MEDTR	Glycerol-3-phosphate acyltransferase	PF01553: Acyltransferase	IPR002123: Phospholipid/glycerol acyltransferase	GO:0008152 BP: metabolic process;GO:0016746 MF: transferase activity, transferring acyl groups	G	PF01553	IPR002123	GO:0008152; GO:0016746
TraesCS1B01G292900.1	0	-**	AT5G49610.1	F-box family protein	PF12937: F-box-like	IPR001810: F-box domain	GO:0005515 MF: protein binding	TE?	PF12937	IPR001810	GO:0005515
TraesCS1B01G292900.2	1	-**	AT5G49610.1	F-box family protein	PF12937: F-box-like	IPR001810: F-box domain	GO:0005515 MF: protein binding	TE?	PF12937	IPR001810	GO:0005515
TraesCS1B01G293300.1	1	***	tr|Q0JHU7|Q0JHU7_ORYSJ	Myb-like protein	PF00249: Myb-like DNA-binding domain	IPR001005: SANT/Myb domain; IPR009057: Homeobox domain-like; IPR017930: Myb domain	GO:0003677 MF: DNA binding	G	PF00249	IPR001005; IPR009057; IPR017930	GO:0003677
TraesCS1B01G296100.1	1	***	tr|W9QTH9|W9QTH9_9ROSA	F-box protein	PF03478: Protein of unknown function (DUF295)	IPR001810: F-box domain; IPR005174: Domain unknown function DUF295	GO:0005515 MF: protein binding	TE?	PF03478	IPR001810; IPR005174	GO:0005515
TraesCS1B01G296200.1	1	***	tr|D7LQU0|D7LQU0_ARALL	F-box family protein	PF03478: Protein of unknown function (DUF295)	IPR001810: F-box domain; IPR005174: Domain unknown function DUF295	GO:0005515 MF: protein binding	TE?	PF03478	IPR001810; IPR005174	GO:0005515
TraesCS1B01G298600.1	1	--*	tr|A0A0D3D209|A0A0D3D209_BRAOL	Glycerol-3-phosphate dehydrogenase				G
TraesCS1B01G300500.1	1	***	tr|U5FHW7|U5FHW7_POPTR	Aminotransferase-related family protein	PF00155: Aminotransferase class I and II	IPR004839: Aminotransferase, class I/classII; IPR005958: Tyrosine/nicotianamine aminotransferase; IPR015421: Pyridoxal phosphate-dependent transferase, major region, subdomain 1; IPR015422: Pyridoxal phosphate-dependent transferase, subdomain 2; IPR015424: Pyridoxal phosphate-dependent transferase	GO:0003824 MF: catalytic activity;GO:0006520 BP: cellular amino acid metabolic process;GO:0008483 MF: transaminase activity;GO:0009058 BP: biosynthetic process;GO:0030170 MF: pyridoxal phosphate binding	G	PF00155	IPR004839; IPR005958; IPR015421; IPR015422; IPR015424	GO:0003824; GO:0006520; GO:0008483; GO:0009058; GO:0030170
TraesCS1B01G300600.1	1	***	tr|U5FHW7|U5FHW7_POPTR	Aminotransferase-related family protein	PF00155: Aminotransferase class I and II	IPR004839: Aminotransferase, class I/classII; IPR005958: Tyrosine/nicotianamine aminotransferase; IPR015421: Pyridoxal phosphate-dependent transferase, major region, subdomain 1; IPR015422: Pyridoxal phosphate-dependent transferase, subdomain 2; IPR015424: Pyridoxal phosphate-dependent transferase	GO:0003824 MF: catalytic activity;GO:0006520 BP: cellular amino acid metabolic process;GO:0008483 MF: transaminase activity;GO:0009058 BP: biosynthetic process;GO:0030170 MF: pyridoxal phosphate binding	G	PF00155	IPR004839; IPR005958; IPR015421; IPR015422; IPR015424	GO:0003824; GO:0006520; GO:0008483; GO:0009058; GO:0030170
TraesCS1B01G302300.1	1	--*	AT5G07610.1	F-box family protein				TE?
TraesCS1B01G302600.1	1	--*	AT5G07610.1	F-box family protein				TE?
TraesCS1B01G303600.1	1	--*	AT5G07610.1	F-box family protein				TE?
TraesCS1B01G304000.1	1	--*	AT3G16210.1	F-box family protein	PF00646: F-box domain	IPR001810: F-box domain	GO:0005515 MF: protein binding	TE?	PF00646	IPR001810	GO:0005515
TraesCS1B01G304300.1	1	--*	AT5G49610.1	F-box family protein	PF07762: Protein of unknown function (DUF1618)	IPR011676: Domain of unknown function DUF1618		TE?	PF07762	IPR011676
TraesCS1B01G304600.1	1	--*	AT4G15233.5	ABC-2 and Plant PDR ABC-type transporter family protein	PF05553: Cotton fibre expressed protein	IPR008480: Protein of unknown function DUF761, plant		G	PF05553	IPR008480
TraesCS1B01G305300.1	0	--*	AT1G57790.1	F-box family protein		IPR001810: F-box domain	GO:0005515 MF: protein binding	TE?		IPR001810	GO:0005515
TraesCS1B01G305300.2	1	--*	AT1G57790.1	F-box family protein		IPR001810: F-box domain	GO:0005515 MF: protein binding	TE?		IPR001810	GO:0005515
TraesCS1B01G305400.1	1	--*	AT2G02030.1	F-box family protein	PF00646: F-box domain	IPR001810: F-box domain	GO:0005515 MF: protein binding	TE?	PF00646	IPR001810	GO:0005515
TraesCS1B01G306800.1	1	***	tr|G7JKP6|G7JKP6_MEDTR	Abscisic acid receptor	PF10604: Polyketide cyclase / dehydrase and lipid transport	IPR019587: Polyketide cyclase/dehydrase; IPR023393: START-like domain		G	PF10604	IPR019587; IPR023393
TraesCS1B01G308100.1	1	***	tr|G7JXJ8|G7JXJ8_MEDTR	Myb/SANT-like DNA-binding domain protein	PF12776: Myb/SANT-like DNA-binding domain	IPR024752: Myb/SANT-like domain		TE?	PF12776	IPR024752
TraesCS1B01G308200.1	1	***	tr|K7UPF2|K7UPF2_MAIZE	WRKY transcription factor	PF03106: WRKY DNA -binding domain	IPR003657: WRKY domain	GO:0003700 MF: transcription factor activity, sequence-specific DNA binding;GO:0006355 BP: regulation of transcription, DNA-templated;GO:0043565 MF: sequence-specific DNA binding	G	PF03106	IPR003657	GO:0003700; GO:0006355; GO:0043565
TraesCS1B01G308400.1	1	*-*	tr|W9RLE9|W9RLE9_9ROSA	F-box protein	PF00646: F-box domain; PF08268: F-box associated domain	IPR001810: F-box domain; IPR013187: F-box associated domain, type 3; IPR017451: F-box associated interaction domain	GO:0005515 MF: protein binding	TE?	PF00646; PF08268	IPR001810; IPR013187; IPR017451	GO:0005515
TraesCS1B01G308900.1	1	***	tr|Q0WWF1|Q0WWF1_ARATH	Aminotransferase like protein	PF00202: Aminotransferase class-III	IPR005814: Aminotransferase class-III; IPR015421: Pyridoxal phosphate-dependent transferase, major region, subdomain 1; IPR015422: Pyridoxal phosphate-dependent transferase, subdomain 2; IPR015424: Pyridoxal phosphate-dependent transferase	GO:0003824 MF: catalytic activity;GO:0008483 MF: transaminase activity;GO:0030170 MF: pyridoxal phosphate binding	G	PF00202	IPR005814; IPR015421; IPR015422; IPR015424	GO:0003824; GO:0008483; GO:0030170
TraesCS1B01G310800.1	1	***	AT3G51580.1	transmembrane protein				G
TraesCS1B01G310900.1	1	*-*	tr|A0A191XX56|A0A191XX56_WHEAT	WRKY transcription factor	PF03106: WRKY DNA -binding domain	IPR003657: WRKY domain	GO:0003700 MF: transcription factor activity, sequence-specific DNA binding;GO:0006355 BP: regulation of transcription, DNA-templated;GO:0043565 MF: sequence-specific DNA binding	G	PF03106	IPR003657	GO:0003700; GO:0006355; GO:0043565
TraesCS1B01G311000.1	1	*-*	tr|A0A191XX56|A0A191XX56_WHEAT	WRKY transcription factor	PF03106: WRKY DNA -binding domain	IPR003657: WRKY domain	GO:0003700 MF: transcription factor activity, sequence-specific DNA binding;GO:0006355 BP: regulation of transcription, DNA-templated;GO:0043565 MF: sequence-specific DNA binding	G	PF03106	IPR003657	GO:0003700; GO:0006355; GO:0043565
TraesCS1B01G312100.1	1	***	tr|A0A1D5STK8|A0A1D5STK8_WHEAT	Glycosyltransferase	PF00201: UDP-glucoronosyl and UDP-glucosyl transferase	IPR002213: UDP-glucuronosyl/UDP-glucosyltransferase	GO:0008152 BP: metabolic process;GO:0016758 MF: transferase activity, transferring hexosyl groups	G	PF00201	IPR002213	GO:0008152; GO:0016758
TraesCS1B01G312200.1	1	***	tr|A0A1D5STK8|A0A1D5STK8_WHEAT	Glycosyltransferase	PF00201: UDP-glucoronosyl and UDP-glucosyl transferase	IPR002213: UDP-glucuronosyl/UDP-glucosyltransferase	GO:0008152 BP: metabolic process;GO:0016758 MF: transferase activity, transferring hexosyl groups	G	PF00201	IPR002213	GO:0008152; GO:0016758
TraesCS1B01G312400.1	1	***	tr|A0A1D5STK8|A0A1D5STK8_WHEAT	Glycosyltransferase	PF00201: UDP-glucoronosyl and UDP-glucosyl transferase	IPR002213: UDP-glucuronosyl/UDP-glucosyltransferase	GO:0008152 BP: metabolic process;GO:0016758 MF: transferase activity, transferring hexosyl groups	G	PF00201	IPR002213	GO:0008152; GO:0016758
TraesCS1B01G312500.1	1	***	tr|A0A1D5STK8|A0A1D5STK8_WHEAT	Glycosyltransferase	PF00201: UDP-glucoronosyl and UDP-glucosyl transferase	IPR002213: UDP-glucuronosyl/UDP-glucosyltransferase	GO:0008152 BP: metabolic process;GO:0016758 MF: transferase activity, transferring hexosyl groups	G	PF00201	IPR002213	GO:0008152; GO:0016758
TraesCS1B01G313600.1	1	***	tr|W9RLE9|W9RLE9_9ROSA	F-box protein		IPR001810: F-box domain	GO:0005515 MF: protein binding	TE?		IPR001810	GO:0005515
TraesCS1B01G316000.1	1	--*	tr|A0A072U783|A0A072U783_MEDTR	Transmembrane protein, putative				G
TraesCS1B01G316200.1	0	***	tr|N1QXK1|N1QXK1_AEGTA	Myb family transcription factor APL	PF14379: MYB-CC type transfactor, LHEQLE motif	IPR006447: Myb domain, plants; IPR009057: Homeobox domain-like; IPR025756: MYB-CC type transcription factor, LHEQLE-containing domain	GO:0003677 MF: DNA binding	G	PF14379	IPR006447; IPR009057; IPR025756	GO:0003677
TraesCS1B01G316200.2	1	***	tr|N1QXK1|N1QXK1_AEGTA	Myb family transcription factor APL	PF00249: Myb-like DNA-binding domain; PF14379: MYB-CC type transfactor, LHEQLE motif	IPR001005: SANT/Myb domain; IPR006447: Myb domain, plants; IPR009057: Homeobox domain-like; IPR017930: Myb domain; IPR025756: MYB-CC type transcription factor, LHEQLE-containing domain	GO:0003677 MF: DNA binding	G	PF00249; PF14379	IPR001005; IPR006447; IPR009057; IPR017930; IPR025756	GO:0003677
TraesCS1B01G317600.1	1	--*	AT4G13985.1	FBD-associated F-box protein	PF07723: Leucine Rich Repeat; PF08387: FBD	IPR001810: F-box domain; IPR006566: FBD domain; IPR013101: Leucine-rich repeat 2; IPR032675: Leucine-rich repeat domain, L domain-like	GO:0005515 MF: protein binding	TE?	PF07723; PF08387	IPR001810; IPR006566; IPR013101; IPR032675	GO:0005515
TraesCS1B01G317700.1	1	***	tr|D8WVP9|D8WVP9_9POAL	Photosystem II reaction center protein Z	PF01737: YCF9	IPR002644: Photosystem II PsbZ, reaction centre	GO:0009523 CC: photosystem II;GO:0009539 CC: photosystem II reaction center;GO:0015979 BP: photosynthesis;GO:0042549 BP: photosystem II stabilization	G	PF01737	IPR002644	GO:0009523; GO:0009539; GO:0015979; GO:0042549
TraesCS1B01G317800.1	1	*-*	AT4G13985.1	FBD-associated F-box protein	PF07723: Leucine Rich Repeat; PF08387: FBD	IPR001810: F-box domain; IPR006566: FBD domain; IPR013101: Leucine-rich repeat 2; IPR032675: Leucine-rich repeat domain, L domain-like	GO:0005515 MF: protein binding	TE?	PF07723; PF08387	IPR001810; IPR006566; IPR013101; IPR032675	GO:0005515
TraesCS1B01G317900.1	1	*-*	AT1G49610.1	F-box family protein	PF08387: FBD	IPR001810: F-box domain; IPR006566: FBD domain; IPR032675: Leucine-rich repeat domain, L domain-like	GO:0005515 MF: protein binding	TE?	PF08387	IPR001810; IPR006566; IPR032675	GO:0005515
TraesCS1B01G318500.1	1	***	tr|A0A1E5VY85|A0A1E5VY85_9POAL	F-box protein		IPR001810: F-box domain	GO:0005515 MF: protein binding	TE?		IPR001810	GO:0005515
TraesCS1B01G318800.1	0	*-*	tr|F1DJV3|F1DJV3_MAIZE	MYB transcription factor				G
TraesCS1B01G318800.2	0	***	tr|F1DJV3|F1DJV3_MAIZE	MYB transcription factor	PF00249: Myb-like DNA-binding domain	IPR001005: SANT/Myb domain; IPR009057: Homeobox domain-like; IPR017930: Myb domain	GO:0003677 MF: DNA binding	G	PF00249	IPR001005; IPR009057; IPR017930	GO:0003677
TraesCS1B01G318800.3	1	***	tr|F1DJV3|F1DJV3_MAIZE	MYB transcription factor	PF00249: Myb-like DNA-binding domain	IPR001005: SANT/Myb domain; IPR009057: Homeobox domain-like; IPR017930: Myb domain	GO:0003677 MF: DNA binding	G	PF00249	IPR001005; IPR009057; IPR017930	GO:0003677
TraesCS1B01G319200.1	1	--*	tr|F8RT46|F8RT46_JUNEF	Photosystem I assembly protein Ycf4				G
TraesCS1B01G320000.1	0	***	tr|Q5IWM2|Q5IWM2_WHEAT	MYB transcription factor	PF14379: MYB-CC type transfactor, LHEQLE motif	IPR006447: Myb domain, plants; IPR009057: Homeobox domain-like; IPR017860: Peptidase M22, conserved site; IPR025756: MYB-CC type transcription factor, LHEQLE-containing domain	GO:0003677 MF: DNA binding	G	PF14379	IPR006447; IPR009057; IPR017860; IPR025756	GO:0003677
TraesCS1B01G320000.2	1	***	tr|Q5IWM2|Q5IWM2_WHEAT	MYB transcription factor	PF00249: Myb-like DNA-binding domain; PF14379: MYB-CC type transfactor, LHEQLE motif	IPR001005: SANT/Myb domain; IPR006447: Myb domain, plants; IPR009057: Homeobox domain-like; IPR017930: Myb domain; IPR025756: MYB-CC type transcription factor, LHEQLE-containing domain	GO:0003677 MF: DNA binding	G	PF00249; PF14379	IPR001005; IPR006447; IPR009057; IPR017930; IPR025756	GO:0003677
TraesCS1B01G321200.1	1	***	tr|A0A077RXF4|A0A077RXF4_WHEAT	ABC subfamily C transporter	PF00664: ABC transporter transmembrane region; PF00005: ABC transporter	IPR003439: ABC transporter-like; IPR003593: AAA+ ATPase domain; IPR011527: ABC transporter type 1, transmembrane domain; IPR017871: ABC transporter, conserved site; IPR027417: P-loop containing nucleoside triphosphate hydrolase	GO:0005524 MF: ATP binding;GO:0006810 BP: transport;GO:0016021 CC: integral component of membrane;GO:0016887 MF: ATPase activity;GO:0042626 MF: ATPase activity, coupled to transmembrane movement of substances;GO:0055085 BP: transmembrane transport	G	PF00664; PF00005	IPR003439; IPR003593; IPR011527; IPR017871; IPR027417	GO:0005524; GO:0006810; GO:0016021; GO:0016887; GO:0042626; GO:0055085
TraesCS1B01G321300.1	1	***	tr|A0A067XTI9|A0A067XTI9_CICAR	UDP-glycosyltransferase	PF00201: UDP-glucoronosyl and UDP-glucosyl transferase	IPR002213: UDP-glucuronosyl/UDP-glucosyltransferase	GO:0008152 BP: metabolic process;GO:0016758 MF: transferase activity, transferring hexosyl groups	G	PF00201	IPR002213	GO:0008152; GO:0016758
TraesCS1B01G321600.1	1	***	tr|A0A140E8E8|A0A140E8E8_MAIZE	Glutamate formiminotransferase 1	PF07837: Formiminotransferase domain, N-terminal subdomain	IPR012886: Formiminotransferase, N-terminal subdomain; IPR013802: Formiminotransferase, C-terminal subdomain; IPR022384: Formiminotransferase subdomain	GO:0005542 MF: folic acid binding;GO:0008152 BP: metabolic process;GO:0016740 MF: transferase activity	G	PF07837	IPR012886; IPR013802; IPR022384	GO:0005542; GO:0008152; GO:0016740
TraesCS1B01G321600.2	0	***	tr|A0A140E8E8|A0A140E8E8_MAIZE	Glutamate formiminotransferase 1	PF07837: Formiminotransferase domain, N-terminal subdomain	IPR012886: Formiminotransferase, N-terminal subdomain; IPR013802: Formiminotransferase, C-terminal subdomain; IPR022384: Formiminotransferase subdomain	GO:0005542 MF: folic acid binding;GO:0008152 BP: metabolic process;GO:0016740 MF: transferase activity	G	PF07837	IPR012886; IPR013802; IPR022384	GO:0005542; GO:0008152; GO:0016740
TraesCS1B01G321700.1	1	***	tr|B4F7V5|B4F7V5_MAIZE	Glutamate formiminotransferase 1	PF07837: Formiminotransferase domain, N-terminal subdomain	IPR012886: Formiminotransferase, N-terminal subdomain; IPR013802: Formiminotransferase, C-terminal subdomain; IPR022384: Formiminotransferase subdomain	GO:0005542 MF: folic acid binding;GO:0008152 BP: metabolic process;GO:0016740 MF: transferase activity	G	PF07837	IPR012886; IPR013802; IPR022384	GO:0005542; GO:0008152; GO:0016740
TraesCS1B01G322300.1	1	*-*	tr|A0A0K9PHE8|A0A0K9PHE8_ZOSMR	MADS-box transcription factor	PF00319: SRF-type transcription factor (DNA-binding and dimerisation domain)	IPR002100: Transcription factor, MADS-box	GO:0003677 MF: DNA binding;GO:0046983 MF: protein dimerization activity	G	PF00319	IPR002100	GO:0003677; GO:0046983
TraesCS1B01G322400.1	1	***	tr|A0A061GQT5|A0A061GQT5_THECC	Nucleotide-sugar transporter family protein	PF03151: Triose-phosphate Transporter family	IPR004853: Sugar phosphate transporter domain		G	PF03151	IPR004853
TraesCS1B01G326500.1	1	*-*	tr|B9RBB0|B9RBB0_RICCO	Ethylene-responsive transcription factor, putative	PF00847: AP2 domain	IPR001471: AP2/ERF domain; IPR016177: DNA-binding domain	GO:0003677 MF: DNA binding;GO:0003700 MF: transcription factor activity, sequence-specific DNA binding;GO:0006355 BP: regulation of transcription, DNA-templated	G	PF00847	IPR001471; IPR016177	GO:0003677; GO:0003700; GO:0006355
TraesCS1B01G326600.1	1	***	tr|D3YE95|D3YE95_WHEAT	Ethylene-responsive factor-like transcription factor	PF00847: AP2 domain	IPR001471: AP2/ERF domain; IPR016177: DNA-binding domain	GO:0003677 MF: DNA binding;GO:0003700 MF: transcription factor activity, sequence-specific DNA binding;GO:0006355 BP: regulation of transcription, DNA-templated	G	PF00847	IPR001471; IPR016177	GO:0003677; GO:0003700; GO:0006355
TraesCS1B01G331500.1	1	***	tr|A0A1D5S7M4|A0A1D5S7M4_WHEAT	Glycosyltransferase	PF00201: UDP-glucoronosyl and UDP-glucosyl transferase	IPR002213: UDP-glucuronosyl/UDP-glucosyltransferase	GO:0008152 BP: metabolic process;GO:0016758 MF: transferase activity, transferring hexosyl groups	G	PF00201	IPR002213	GO:0008152; GO:0016758
TraesCS1B01G331600.1	1	***	tr|C4MF34|C4MF34_9POAL	UDP-glycosyltransferase	PF00201: UDP-glucoronosyl and UDP-glucosyl transferase	IPR002213: UDP-glucuronosyl/UDP-glucosyltransferase	GO:0008152 BP: metabolic process;GO:0016758 MF: transferase activity, transferring hexosyl groups	G	PF00201	IPR002213	GO:0008152; GO:0016758
TraesCS1B01G332600.1	1	***	tr|A0A0Q3IV23|A0A0Q3IV23_BRADI	Potassium transporter	PF02705: K+ potassium transporter	IPR003855: Potassium transporter	GO:0015079 MF: potassium ion transmembrane transporter activity;GO:0016020 CC: membrane;GO:0071805 BP: potassium ion transmembrane transport	G	PF02705	IPR003855	GO:0015079; GO:0016020; GO:0071805
TraesCS1B01G332800.1	1	***	tr|Q8LN90|Q8LN90_ORYSJ	F-box protein interaction domain containing protein				TE?
TraesCS1B01G333500.1	1	***	AT1G19160.1	F-box family protein	PF00646: F-box domain; PF08268: F-box associated domain	IPR001810: F-box domain; IPR013187: F-box associated domain, type 3; IPR017451: F-box associated interaction domain	GO:0005515 MF: protein binding	TE?	PF00646; PF08268	IPR001810; IPR013187; IPR017451	GO:0005515
1B.3
TraesCS1B01G400400.1	1	*-*	AT1G57790.1	F-box family protein	PF12937: F-box-like; PF03478: Protein of unknown function (DUF295); PF00646: F-box domain	IPR001810: F-box domain; IPR005174: Domain unknown function DUF295	GO:0005515 MF: protein binding	TE?	PF12937; PF03478; PF00646	IPR001810; IPR005174	GO:0005515
TraesCS1B01G400500.1	0	***	tr|K7VUB5|K7VUB5_MAIZE	Glycosyltransferase	PF04577: Protein of unknown function (DUF563)	IPR007657: Glycosyltransferase 61	GO:0016757 MF: transferase activity, transferring glycosyl groups	G	PF04577	IPR007657	GO:0016757
TraesCS1B01G400500.2	1	***	tr|K7VUB5|K7VUB5_MAIZE	Glycosyltransferase	PF04577: Protein of unknown function (DUF563)	IPR007657: Glycosyltransferase 61	GO:0016757 MF: transferase activity, transferring glycosyl groups	G	PF04577	IPR007657	GO:0016757
TraesCS1B01G401200.1	1	***	tr|C6L7Y7|C6L7Y7_HORBU	F-box protein		IPR001810: F-box domain; IPR032675: Leucine-rich repeat domain, L domain-like	GO:0005515 MF: protein binding	TE?		IPR001810; IPR032675	GO:0005515
TraesCS1B01G401200.2	0	***	tr|C6L7Y7|C6L7Y7_HORBU	F-box protein		IPR001810: F-box domain; IPR032675: Leucine-rich repeat domain, L domain-like	GO:0005515 MF: protein binding	TE?		IPR001810; IPR032675	GO:0005515
TraesCS1B01G401700.1	1	*-*	tr|A0A072UKP5|A0A072UKP5_MEDTR	Myb transcription factor	PF00249: Myb-like DNA-binding domain	IPR001005: SANT/Myb domain; IPR009057: Homeobox domain-like; IPR017930: Myb domain	GO:0003677 MF: DNA binding	G	PF00249	IPR001005; IPR009057; IPR017930	GO:0003677
TraesCS1B01G402500.1	1	***	tr|B6TK80|B6TK80_MAIZE	F-box domain containing protein				TE?
TraesCS1B01G404100.1	1	***	tr|A0A061ESL8|A0A061ESL8_THECC	Gibberellin-regulated family protein	PF02704: Gibberellin regulated protein	IPR003854: Gibberellin regulated protein		G	PF02704	IPR003854
TraesCS1B01G404500.1	1	***	tr|M0VLY3|M0VLY3_HORVV	Photosystem II reaction center protein Z	PF01737: YCF9	IPR002644: Photosystem II PsbZ, reaction centre	GO:0009523 CC: photosystem II;GO:0009539 CC: photosystem II reaction center;GO:0015979 BP: photosynthesis;GO:0042549 BP: photosystem II stabilization	G	PF01737	IPR002644	GO:0009523; GO:0009539; GO:0015979; GO:0042549
TraesCS1B01G406900.1	1	***	tr|C6L7Y7|C6L7Y7_HORBU	F-box protein		IPR001810: F-box domain; IPR032675: Leucine-rich repeat domain, L domain-like	GO:0005515 MF: protein binding	TE?		IPR001810; IPR032675	GO:0005515
TraesCS1B01G407000.1	1	*-*	tr|Q10PY1|Q10PY1_ORYSJ	F-box domain containing protein, expressed				TE?
TraesCS1B01G407200.1	1	***	tr|M8C1J6|M8C1J6_AEGTA	F-box protein	PF00646: F-box domain	IPR001810: F-box domain; IPR015943: WD40/YVTN repeat-like-containing domain; IPR017451: F-box associated interaction domain	GO:0005515 MF: protein binding	TE?	PF00646	IPR001810; IPR015943; IPR017451	GO:0005515
TraesCS1B01G407400.1	1	*-*	tr|M8C1J6|M8C1J6_AEGTA	F-box protein	PF00646: F-box domain	IPR001810: F-box domain	GO:0005515 MF: protein binding	TE?	PF00646	IPR001810	GO:0005515
TraesCS1B01G408100.1	1	***	tr|A0A199VFH8|A0A199VFH8_ANACO	F-box protein	PF00646: F-box domain	IPR001810: F-box domain; IPR032675: Leucine-rich repeat domain, L domain-like	GO:0005515 MF: protein binding	TE?	PF00646	IPR001810; IPR032675	GO:0005515
TraesCS1B01G408500.1	1	***	tr|Q10PX9|Q10PX9_ORYSJ	F-box domain containing protein, expressed				TE?
TraesCS1B01G409900.1	1	***	AT5G22540.1	transmembrane protein, putative (DUF247)	PF03140: Plant protein of unknown function	IPR004158: Protein of unknown function DUF247, plant		G	PF03140	IPR004158
TraesCS1B01G410000.1	1	***	AT5G22540.1	transmembrane protein, putative (DUF247)	PF03140: Plant protein of unknown function	IPR004158: Protein of unknown function DUF247, plant		G	PF03140	IPR004158
TraesCS1B01G410200.1	1	***	AT5G22540.1	transmembrane protein, putative (DUF247)	PF03140: Plant protein of unknown function	IPR004158: Protein of unknown function DUF247, plant		G	PF03140	IPR004158
TraesCS1B01G410900.1	1	***	tr|S1SIA6|S1SIA6_THECC	F-box family protein	PF00646: F-box domain	IPR001810: F-box domain; IPR017451: F-box associated interaction domain	GO:0005515 MF: protein binding	TE?	PF00646	IPR001810; IPR017451	GO:0005515
TraesCS1B01G411400.1	1	***	tr|S1SIA6|S1SIA6_THECC	F-box family protein	PF00646: F-box domain	IPR001810: F-box domain; IPR017451: F-box associated interaction domain	GO:0005515 MF: protein binding	TE?	PF00646	IPR001810; IPR017451	GO:0005515
TraesCS1B01G411600.1	1	***	tr|A0A1J6JSE9|A0A1J6JSE9_NICAT	F-box protein	PF00646: F-box domain	IPR001810: F-box domain; IPR017451: F-box associated interaction domain	GO:0005515 MF: protein binding	TE?	PF00646	IPR001810; IPR017451	GO:0005515
TraesCS1B01G417400.1	1	--*	sp|Q12980|NPRL3_HUMAN	Nitrogen permease regulator 3-like protein				G
TraesCS1B01G418400.1	1	***	tr|A0A1D5SA20|A0A1D5SA20_WHEAT	Auxin-responsive protein	PF02309: AUX/IAA family	IPR000270: PB1 domain; IPR033389: AUX/IAA domain	GO:0005515 MF: protein binding	G	PF02309	IPR000270; IPR033389	GO:0005515
TraesCS1B01G418700.1	1	--*	tr|A0A1J6K5J8|A0A1J6K5J8_NICAT	F-box protein	PF08268: F-box associated domain	IPR013187: F-box associated domain, type 3		TE?	PF08268	IPR013187
TraesCS1B01G419100.1	0	***	tr|A0A1D5S827|A0A1D5S827_WHEAT	Glycosyltransferases	PF03360: Glycosyltransferase family 43	IPR005027: Glycosyl transferase, family 43; IPR029044: Nucleotide-diphospho-sugar transferases	GO:0015018 MF: galactosylgalactosylxylosylprotein 3-beta-glucuronosyltransferase activity;GO:0016020 CC: membrane	G	PF03360	IPR005027; IPR029044	GO:0015018; GO:0016020
TraesCS1B01G419100.2	1	***	tr|R7VZW3|R7VZW3_AEGTA	Glycosyltransferases	PF03360: Glycosyltransferase family 43	IPR005027: Glycosyl transferase, family 43; IPR029044: Nucleotide-diphospho-sugar transferases	GO:0015018 MF: galactosylgalactosylxylosylprotein 3-beta-glucuronosyltransferase activity;GO:0016020 CC: membrane	G	PF03360	IPR005027; IPR029044	GO:0015018; GO:0016020
TraesCS1B01G419700.1	1	*-*	AT5G45480.1	transmembrane protein, putative (DUF594)	PF13968: Domain of unknown function (DUF4220); PF04578: Protein of unknown function, DUF594	IPR007658: Protein of unknown function DUF594; IPR025315: Domain of unknown function DUF4220		G	PF13968; PF04578	IPR007658; IPR025315
TraesCS1B01G420100.1	1	***	tr|B7FN63|B7FN63_MEDTR	Photosystem I reaction center subunit VI	PF03244: Photosystem I reaction centre subunit VI	IPR004928: Photosystem I PsaH, reaction centre subunit VI	GO:0009522 CC: photosystem I;GO:0009538 CC: photosystem I reaction center;GO:0015979 BP: photosynthesis	G	PF03244	IPR004928	GO:0009522; GO:0009538; GO:0015979
TraesCS1B01G420700.1	1	***	tr|F2VSI9|F2VSI9_WHEAT	Gibberellin 2-oxidase	PF14226: non-haem dioxygenase in morphine synthesis N-terminal; PF03171: 2OG-Fe(II) oxygenase superfamily	IPR005123: Oxoglutarate/iron-dependent dioxygenase; IPR026992: Non-haem dioxygenase N-terminal domain; IPR027443: Isopenicillin N synthase-like	GO:0016491 MF: oxidoreductase activity;GO:0055114 BP: oxidation-reduction process	G	PF14226; PF03171	IPR005123; IPR026992; IPR027443	GO:0016491; GO:0055114
TraesCS1B01G420800.1	1	***	tr|F2VSI5|F2VSI5_WHEAT	Gibberellin 2-oxidase	PF14226: non-haem dioxygenase in morphine synthesis N-terminal; PF03171: 2OG-Fe(II) oxygenase superfamily	IPR005123: Oxoglutarate/iron-dependent dioxygenase; IPR026992: Non-haem dioxygenase N-terminal domain; IPR027443: Isopenicillin N synthase-like	GO:0016491 MF: oxidoreductase activity;GO:0055114 BP: oxidation-reduction process	G	PF14226; PF03171	IPR005123; IPR026992; IPR027443	GO:0016491; GO:0055114
TraesCS1B01G420900.1	1	***	tr|F2VSI4|F2VSI4_WHEAT	Gibberellin 2-oxidase	PF14226: non-haem dioxygenase in morphine synthesis N-terminal; PF03171: 2OG-Fe(II) oxygenase superfamily	IPR005123: Oxoglutarate/iron-dependent dioxygenase; IPR026992: Non-haem dioxygenase N-terminal domain; IPR027443: Isopenicillin N synthase-like	GO:0016491 MF: oxidoreductase activity;GO:0055114 BP: oxidation-reduction process	G	PF14226; PF03171	IPR005123; IPR026992; IPR027443	GO:0016491; GO:0055114
TraesCS1B01G422500.1	1	-**	AT3G47510.1	transmembrane protein				G
TraesCS1B01G422700.1	1	***	tr|L0N608|L0N608_WHEAT	Cell wall invertase	PF00251: Glycosyl hydrolases family 32 N-terminal domain; PF08244: Glycosyl hydrolases family 32 C terminal	IPR001362: Glycoside hydrolase, family 32; IPR013148: Glycosyl hydrolase family 32, N-terminal; IPR013189: Glycosyl hydrolase family 32, C-terminal; IPR013320: Concanavalin A-like lectin/glucanase domain; IPR018053: Glycoside hydrolase, family 32, active site; IPR023296: Glycosyl hydrolase, five-bladed beta-propellor domain	GO:0004553 MF: hydrolase activity, hydrolyzing O-glycosyl compounds;GO:0005975 BP: carbohydrate metabolic process	G	PF00251; PF08244	IPR001362; IPR013148; IPR013189; IPR013320; IPR018053; IPR023296	GO:0004553; GO:0005975
TraesCS1B01G423000.1	1	--*	AT1G46984.1	F-box family protein		IPR001810: F-box domain	GO:0005515 MF: protein binding	TE?		IPR001810	GO:0005515
TraesCS1B01G424300.1	1	***	AT3G21550.1	transmembrane protein, putative (DUF679 domain membrane protein 2)	PF05078: Protein of unknown function (DUF679)	IPR007770: Protein of unknown function DUF679		G	PF05078	IPR007770
TraesCS1B01G424700.1	1	***	tr|A0A1D6D8H9|A0A1D6D8H9_WHEAT	Auxin response factor	PF02362: B3 DNA binding domain; PF06507: Auxin response factor	IPR003340: B3 DNA binding domain; IPR010525: Auxin response factor; IPR015300: DNA-binding pseudobarrel domain	GO:0003677 MF: DNA binding;GO:0005634 CC: nucleus;GO:0006355 BP: regulation of transcription, DNA-templated;GO:0009725 BP: response to hormone	G	PF02362; PF06507	IPR003340; IPR010525; IPR015300	GO:0003677; GO:0005634; GO:0006355; GO:0009725
TraesCS1B01G426400.1	1	***	AT4G22060.1	F-box protein (DUF295)		IPR001810: F-box domain	GO:0005515 MF: protein binding	TE?		IPR001810	GO:0005515
TraesCS1B01G426500.1	1	***	AT4G22060.1	F-box protein (DUF295)	PF03478: Protein of unknown function (DUF295)	IPR001810: F-box domain; IPR005174: Domain unknown function DUF295	GO:0005515 MF: protein binding	TE?	PF03478	IPR001810; IPR005174	GO:0005515
TraesCS1B01G426600.1	1	***	AT4G22060.1	F-box protein (DUF295)	PF03478: Protein of unknown function (DUF295)	IPR001810: F-box domain; IPR005174: Domain unknown function DUF295	GO:0005515 MF: protein binding	TE?	PF03478	IPR001810; IPR005174	GO:0005515
TraesCS1B01G426700.1	1	*-*	AT4G22060.1	F-box protein (DUF295)		IPR001810: F-box domain	GO:0005515 MF: protein binding	TE?		IPR001810	GO:0005515
TraesCS1B01G426800.1	1	--*	AT1G10110.1	F-box family protein	PF03478: Protein of unknown function (DUF295)	IPR001810: F-box domain; IPR005174: Domain unknown function DUF295	GO:0005515 MF: protein binding	TE?	PF03478	IPR001810; IPR005174	GO:0005515
TraesCS1B01G426900.1	1	*-*	AT4G22660.1	F-box protein (DUF295)	PF00646: F-box domain; PF03478: Protein of unknown function (DUF295)	IPR001810: F-box domain; IPR005174: Domain unknown function DUF295	GO:0005515 MF: protein binding	TE?	PF00646; PF03478	IPR001810; IPR005174	GO:0005515
TraesCS1B01G427000.1	1	***	AT4G22060.1	F-box protein (DUF295)	PF03478: Protein of unknown function (DUF295)	IPR001810: F-box domain; IPR005174: Domain unknown function DUF295	GO:0005515 MF: protein binding	TE?	PF03478	IPR001810; IPR005174	GO:0005515
TraesCS1B01G427100.1	1	-**	AT2G33200.1	F-box family protein	PF03478: Protein of unknown function (DUF295)	IPR001810: F-box domain; IPR005174: Domain unknown function DUF295	GO:0005515 MF: protein binding	TE?	PF03478	IPR001810; IPR005174	GO:0005515
TraesCS1B01G427200.1	1	*-*	tr|W9RW78|W9RW78_9ROSA	F-box protein	PF03478: Protein of unknown function (DUF295)	IPR005174: Domain unknown function DUF295		TE?	PF03478	IPR005174
TraesCS1B01G427300.1	1	--*	AT4G22660.1	F-box protein (DUF295)	PF03478: Protein of unknown function (DUF295)	IPR001810: F-box domain; IPR005174: Domain unknown function DUF295	GO:0005515 MF: protein binding	TE?	PF03478	IPR001810; IPR005174	GO:0005515
TraesCS1B01G427400.1	1	*-*	tr|G7IFI6|G7IFI6_MEDTR	Wuschel homeobox protein	PF00046: Homeobox domain	IPR001356: Homeobox domain; IPR009057: Homeobox domain-like	GO:0003677 MF: DNA binding	G	PF00046	IPR001356; IPR009057	GO:0003677
TraesCS1B01G427500.1	1	*-*	tr|W9SHD2|W9SHD2_9ROSA	Ethylene-responsive transcription factor	PF00847: AP2 domain	IPR001471: AP2/ERF domain; IPR016177: DNA-binding domain	GO:0003677 MF: DNA binding;GO:0003700 MF: transcription factor activity, sequence-specific DNA binding;GO:0006355 BP: regulation of transcription, DNA-templated	G	PF00847	IPR001471; IPR016177	GO:0003677; GO:0003700; GO:0006355
TraesCS1B01G427600.1	1	*-*	tr|W9SHD2|W9SHD2_9ROSA	Ethylene-responsive transcription factor	PF00847: AP2 domain	IPR001471: AP2/ERF domain; IPR016177: DNA-binding domain	GO:0003677 MF: DNA binding;GO:0003700 MF: transcription factor activity, sequence-specific DNA binding;GO:0006355 BP: regulation of transcription, DNA-templated	G	PF00847	IPR001471; IPR016177	GO:0003677; GO:0003700; GO:0006355
TraesCS1B01G428100.1	1	--*	AT1G10110.1	F-box family protein		IPR001810: F-box domain	GO:0005515 MF: protein binding	TE?		IPR001810	GO:0005515
TraesCS1B01G429000.1	1	***	tr|M8CCC9|M8CCC9_AEGTA	F-box protein	PF00646: F-box domain	IPR001810: F-box domain	GO:0005515 MF: protein binding	TE?	PF00646	IPR001810	GO:0005515
TraesCS1B01G429100.1	1	***	tr|M8CCC9|M8CCC9_AEGTA	F-box protein	PF00646: F-box domain	IPR001810: F-box domain	GO:0005515 MF: protein binding	TE?	PF00646	IPR001810	GO:0005515
TraesCS1B01G429200.1	1	--*	tr|I6XY81|I6XY81_PINMU	Dehydrin 3 protein	PF04481: Protein of unknown function (DUF561)	IPR007570: Uncharacterised protein family Ycf23; IPR013785: Aldolase-type TIM barrel	GO:0003824 MF: catalytic activity	G	PF04481	IPR007570; IPR013785	GO:0003824
TraesCS1B01G429400.1	1	--*	AT1G06475.1	transmembrane protein				G
TraesCS1B01G429500.1	1	***	tr|Q5QPY7|Q5QPY7_SORBI	Glycosyltransferase	PF04577: Protein of unknown function (DUF563)	IPR007657: Glycosyltransferase 61	GO:0016757 MF: transferase activity, transferring glycosyl groups	G	PF04577	IPR007657	GO:0016757
TraesCS1B01G429600.1	1	***	tr|M8CCC9|M8CCC9_AEGTA	F-box protein	PF00646: F-box domain	IPR001810: F-box domain	GO:0005515 MF: protein binding	TE?	PF00646	IPR001810	GO:0005515
TraesCS1B01G430400.1	1	--*	AT3G19560.1	F-box family protein		IPR001810: F-box domain	GO:0005515 MF: protein binding	TE?		IPR001810	GO:0005515
TraesCS1B01G430800.1	1	***	sp|P40024|ARB1_YEAST	ABC transporter ATP-binding protein ARB1	PF00005: ABC transporter	IPR003439: ABC transporter-like; IPR003593: AAA+ ATPase domain; IPR017871: ABC transporter, conserved site; IPR027417: P-loop containing nucleoside triphosphate hydrolase	GO:0005524 MF: ATP binding;GO:0016887 MF: ATPase activity	G	PF00005	IPR003439; IPR003593; IPR017871; IPR027417	GO:0005524; GO:0016887
TraesCS1B01G432500.1	1	***	AT3G48660.1	transmembrane protein, putative (DUF 3339)	PF11820: Protein of unknown function (DUF3339)	IPR021775: Protein of unknown function DUF3339		G	PF11820	IPR021775
TraesCS1B01G432700.1	1	***	tr|A0A1D5RS51|A0A1D5RS51_WHEAT	Chlorophyll a-b binding protein, chloroplastic	PF00504: Chlorophyll A-B binding protein	IPR022796: Chlorophyll A-B binding protein; IPR023329: Chlorophyll a/b binding protein domain		G	PF00504	IPR022796; IPR023329
TraesCS1B01G433300.1	1	***	tr|W5AJ04|W5AJ04_WHEAT	Chlorophyll a-b binding protein, chloroplastic	PF00504: Chlorophyll A-B binding protein	IPR022796: Chlorophyll A-B binding protein; IPR023329: Chlorophyll a/b binding protein domain		G	PF00504	IPR022796; IPR023329
TraesCS1B01G433900.1	1	***	tr|A0A1E5VSQ9|A0A1E5VSQ9_9POAL	Protein transport protein Sec61 subunit gamma	PF00584: SecE/Sec61-gamma subunits of protein translocation complex	IPR001901: Protein translocase complex, SecE/Sec61-gamma subunit; IPR008158: Protein translocase SEC61 complex, gamma subunit; IPR022943: Preprotein translocase subunit SecE; IPR023391: Protein translocase SecE domain	GO:0006605 BP: protein targeting;GO:0006886 BP: intracellular protein transport;GO:0015031 BP: protein transport;GO:0015450 MF: P-P-bond-hydrolysis-driven protein transmembrane transporter activity;GO:0016020 CC: membrane	G	PF00584	IPR001901; IPR008158; IPR022943; IPR023391	GO:0006605; GO:0006886; GO:0015031; GO:0015450; GO:0016020
TraesCS1B01G434300.1	1	***	tr|A0A061DTF6|A0A061DTF6_THECC	WRKY family transcription factor	PF03106: WRKY DNA -binding domain	IPR003657: WRKY domain	GO:0003700 MF: transcription factor activity, sequence-specific DNA binding;GO:0006355 BP: regulation of transcription, DNA-templated;GO:0043565 MF: sequence-specific DNA binding	G	PF03106	IPR003657	GO:0003700; GO:0006355; GO:0043565
TraesCS1B01G434900.1	1	*-*	tr|B6SR16|B6SR16_MAIZE	MYB-related transcription factor		IPR009057: Homeobox domain-like	GO:0003677 MF: DNA binding	G		IPR009057	GO:0003677
TraesCS1B01G435700.1	1	***	tr|A4GXC8|A4GXC8_ANACO	Sugar transporter protein	PF00083: Sugar (and other) transporter	IPR003663: Sugar/inositol transporter; IPR005828: Major facilitator, sugar transporter-like; IPR005829: Sugar transporter, conserved site; IPR020846: Major facilitator superfamily domain	GO:0005215 MF: transporter activity;GO:0016020 CC: membrane;GO:0016021 CC: integral component of membrane;GO:0022857 MF: transmembrane transporter activity;GO:0022891 MF: substrate-specific transmembrane transporter activity;GO:0055085 BP: transmembrane transport	G	PF00083	IPR003663; IPR005828; IPR005829; IPR020846	GO:0005215; GO:0016020; GO:0016021; GO:0022857; GO:0022891; GO:0055085
TraesCS1B01G435900.1	1	***	tr|A4GXC8|A4GXC8_ANACO	Sugar transporter protein	PF00083: Sugar (and other) transporter	IPR003663: Sugar/inositol transporter; IPR005828: Major facilitator, sugar transporter-like; IPR005829: Sugar transporter, conserved site; IPR020846: Major facilitator superfamily domain	GO:0005215 MF: transporter activity;GO:0016020 CC: membrane;GO:0016021 CC: integral component of membrane;GO:0022857 MF: transmembrane transporter activity;GO:0022891 MF: substrate-specific transmembrane transporter activity;GO:0055085 BP: transmembrane transport	G	PF00083	IPR003663; IPR005828; IPR005829; IPR020846	GO:0005215; GO:0016020; GO:0016021; GO:0022857; GO:0022891; GO:0055085
TraesCS1B01G436100.1	1	--*	sp|Q94BT0|SPSA1_ARATH	Sucrose-phosphate synthase 1	PF13968: Domain of unknown function (DUF4220)	IPR025315: Domain of unknown function DUF4220		G	PF13968	IPR025315
TraesCS1B01G436800.1	1	***	tr|H6B4C0|H6B4C0_CROSA	MYB transcription factor	PF00249: Myb-like DNA-binding domain	IPR001005: SANT/Myb domain; IPR009057: Homeobox domain-like; IPR017930: Myb domain	GO:0003677 MF: DNA binding	G	PF00249	IPR001005; IPR009057; IPR017930	GO:0003677
TraesCS1B01G437200.1	1	***	tr|M8C1J6|M8C1J6_AEGTA	F-box protein	PF00646: F-box domain	IPR001810: F-box domain; IPR011043: Galactose oxidase/kelch, beta-propeller; IPR015916: Galactose oxidase, beta-propeller	GO:0005515 MF: protein binding	TE?	PF00646	IPR001810; IPR011043; IPR015916	GO:0005515
TraesCS1B01G437300.1	1	*-*	tr|M8C1J6|M8C1J6_AEGTA	F-box protein	PF00646: F-box domain	IPR001810: F-box domain	GO:0005515 MF: protein binding	TE?	PF00646	IPR001810	GO:0005515
TraesCS1B01G437400.1	1	***	tr|M8C1J6|M8C1J6_AEGTA	F-box protein				TE?
TraesCS1B01G437700.1	1	*-*	AT3G60040.4	F-box family protein	PF08387: FBD	IPR001810: F-box domain; IPR006566: FBD domain; IPR032675: Leucine-rich repeat domain, L domain-like	GO:0005515 MF: protein binding	TE?	PF08387	IPR001810; IPR006566; IPR032675	GO:0005515
TraesCS1B01G437800.1	1	--*	AT3G58980.1	F-box family protein	PF08387: FBD	IPR006566: FBD domain		G	PF08387	IPR006566
TraesCS1B01G438900.1	1	*-*	AT3G60040.4	F-box family protein	PF08387: FBD	IPR001810: F-box domain; IPR006566: FBD domain; IPR032675: Leucine-rich repeat domain, L domain-like	GO:0005515 MF: protein binding	TE?	PF08387	IPR001810; IPR006566; IPR032675	GO:0005515
TraesCS1B01G439500.1	1	***	tr|Q10L74|Q10L74_ORYSJ	F-box domain containing protein	PF00646: F-box domain	IPR001810: F-box domain; IPR015915: Kelch-type beta propeller	GO:0005515 MF: protein binding	TE?	PF00646	IPR001810; IPR015915	GO:0005515
TraesCS1B01G440300.1	1	***	tr|A0A191XX51|A0A191XX51_WHEAT	WRKY transcription factor	PF03106: WRKY DNA -binding domain	IPR003657: WRKY domain	GO:0003700 MF: transcription factor activity, sequence-specific DNA binding;GO:0006355 BP: regulation of transcription, DNA-templated;GO:0043565 MF: sequence-specific DNA binding	G	PF03106	IPR003657	GO:0003700; GO:0006355; GO:0043565
TraesCS1B01G440500.1	1	***	tr|A3FBG2|A3FBG2_WHEAT	WRKY transcription factor	PF03106: WRKY DNA -binding domain	IPR003657: WRKY domain	GO:0003700 MF: transcription factor activity, sequence-specific DNA binding;GO:0006355 BP: regulation of transcription, DNA-templated;GO:0043565 MF: sequence-specific DNA binding	G	PF03106	IPR003657	GO:0003700; GO:0006355; GO:0043565
TraesCS1B01G440600.1	1	***	tr|A3FBG2|A3FBG2_WHEAT	WRKY transcription factor	PF03106: WRKY DNA -binding domain	IPR003657: WRKY domain	GO:0003700 MF: transcription factor activity, sequence-specific DNA binding;GO:0006355 BP: regulation of transcription, DNA-templated;GO:0043565 MF: sequence-specific DNA binding	G	PF03106	IPR003657	GO:0003700; GO:0006355; GO:0043565
TraesCS1B01G440700.1	1	***	tr|A3FBG2|A3FBG2_WHEAT	WRKY transcription factor	PF03106: WRKY DNA -binding domain	IPR003657: WRKY domain	GO:0003700 MF: transcription factor activity, sequence-specific DNA binding;GO:0006355 BP: regulation of transcription, DNA-templated;GO:0043565 MF: sequence-specific DNA binding	G	PF03106	IPR003657	GO:0003700; GO:0006355; GO:0043565
TraesCS1B01G441300.1	1	*-*	AT5G07580.1	ethylene-responsive transcription factor	PF00847: AP2 domain	IPR001471: AP2/ERF domain; IPR016177: DNA-binding domain	GO:0003677 MF: DNA binding;GO:0003700 MF: transcription factor activity, sequence-specific DNA binding;GO:0006355 BP: regulation of transcription, DNA-templated	G	PF00847	IPR001471; IPR016177	GO:0003677; GO:0003700; GO:0006355
TraesCS1B01G441700.1	1	***	AT1G64385.2	transmembrane protein				G
TraesCS1B01G442700.1	1	***	tr|S1SIA6|S1SIA6_THECC	F-box family protein	PF00646: F-box domain	IPR001810: F-box domain; IPR017451: F-box associated interaction domain	GO:0005515 MF: protein binding	TE?	PF00646	IPR001810; IPR017451	GO:0005515
TraesCS1B01G442900.1	1	-**	AT5G49610.1	F-box family protein	PF12937: F-box-like	IPR001810: F-box domain	GO:0005515 MF: protein binding	TE?	PF12937	IPR001810	GO:0005515
TraesCS1B01G443000.1	1	-**	AT5G49610.1	F-box family protein	PF12937: F-box-like	IPR001810: F-box domain	GO:0005515 MF: protein binding	TE?	PF12937	IPR001810	GO:0005515
TraesCS1B01G443800.1	1	***	tr|A0A199UD43|A0A199UD43_ANACO	DELLA protein GAI	PF03514: GRAS domain family	IPR005202: Transcription factor GRAS		G	PF03514	IPR005202
TraesCS1B01G444700.1	1	--*	sp|P07735|GPDA_DROVI	Glycerol-3-phosphate dehydrogenase [NAD(+)], cytoplasmic				G
TraesCS1B01G444800.1	1	***	tr|A0A1J6HW39|A0A1J6HW39_NICAT	F-box protein skip23	PF03478: Protein of unknown function (DUF295)	IPR005174: Domain unknown function DUF295		TE?	PF03478	IPR005174
TraesCS1B01G445400.1	1	***	tr|K3ZEW1|K3ZEW1_SETIT	Auxin efflux carrier component	PF03547: Membrane transport protein	IPR004776: Membrane transport protein; IPR014024: Auxin efflux carrier, plant type	GO:0016021 CC: integral component of membrane;GO:0055085 BP: transmembrane transport	G	PF03547	IPR004776; IPR014024	GO:0016021; GO:0055085
TraesCS1B01G445700.1	1	***	tr|B9I246|B9I246_POPTR	Transporter family protein	PF03169: OPT oligopeptide transporter protein	IPR004813: Oligopeptide transporter, OPT superfamily	GO:0055085 BP: transmembrane transport	G	PF03169	IPR004813	GO:0055085
TraesCS1B01G446200.1	1	*-*	AT5G45480.1	transmembrane protein, putative (DUF594)	PF13968: Domain of unknown function (DUF4220); PF04578: Protein of unknown function, DUF594	IPR007658: Protein of unknown function DUF594; IPR025315: Domain of unknown function DUF4220		G	PF13968; PF04578	IPR007658; IPR025315
TraesCS1B01G448200.1	1	***	tr|B9S6H2|B9S6H2_RICCO	GATA transcription factor, putative	PF00320: GATA zinc finger	IPR000679: Zinc finger, GATA-type; IPR013088: Zinc finger, NHR/GATA-type	GO:0003700 MF: transcription factor activity, sequence-specific DNA binding;GO:0006355 BP: regulation of transcription, DNA-templated;GO:0008270 MF: zinc ion binding;GO:0043565 MF: sequence-specific DNA binding	G	PF00320	IPR000679; IPR013088	GO:0003700; GO:0006355; GO:0008270; GO:0043565
TraesCS1B01G448300.1	1	***	tr|A0A0A6Z9P5|A0A0A6Z9P5_9POAL	Sugar transporter protein	PF00083: Sugar (and other) transporter	IPR003663: Sugar/inositol transporter; IPR005828: Major facilitator, sugar transporter-like; IPR005829: Sugar transporter, conserved site; IPR020846: Major facilitator superfamily domain	GO:0005215 MF: transporter activity;GO:0016020 CC: membrane;GO:0016021 CC: integral component of membrane;GO:0022857 MF: transmembrane transporter activity;GO:0022891 MF: substrate-specific transmembrane transporter activity;GO:0055085 BP: transmembrane transport	G	PF00083	IPR003663; IPR005828; IPR005829; IPR020846	GO:0005215; GO:0016020; GO:0016021; GO:0022857; GO:0022891; GO:0055085
TraesCS1B01G449600.1	1	***	tr|A0A1E5VLX0|A0A1E5VLX0_9POAL	Auxilin-like protein 1		IPR001623: DnaJ domain		G		IPR001623
TraesCS1B01G450100.1	1	--*	AT1G23080.2	Auxin efflux carrier family protein				G
TraesCS1B01G450100.2	0	--*	AT1G23080.2	Auxin efflux carrier family protein				G
TraesCS1B01G450500.1	1	***	tr|A0A072TTD0|A0A072TTD0_MEDTR	Transmembrane protein, putative	PF14364: Domain of unknown function (DUF4408)	IPR025520: Domain of unknown function DUF4408		G	PF14364	IPR025520
TraesCS1B01G451100.1	1	***	tr|M8CXD6|M8CXD6_AEGTA	Chlorophyll a-b binding protein, chloroplastic	PF00504: Chlorophyll A-B binding protein	IPR022796: Chlorophyll A-B binding protein; IPR023329: Chlorophyll a/b binding protein domain		G	PF00504	IPR022796; IPR023329
TraesCS1B01G453000.1	1	***	AT3G50170.1	transmembrane protein, putative (DUF247)	PF03140: Plant protein of unknown function	IPR004158: Protein of unknown function DUF247, plant		G	PF03140	IPR004158
TraesCS1B01G453200.1	1	***	tr|B4FQT1|B4FQT1_MAIZE	WRKY transcription factor	PF03106: WRKY DNA -binding domain	IPR003657: WRKY domain	GO:0003700 MF: transcription factor activity, sequence-specific DNA binding;GO:0006355 BP: regulation of transcription, DNA-templated;GO:0043565 MF: sequence-specific DNA binding	G	PF03106	IPR003657	GO:0003700; GO:0006355; GO:0043565
TraesCS1B01G453300.1	1	***	tr|B4FQT1|B4FQT1_MAIZE	WRKY transcription factor	PF03106: WRKY DNA -binding domain	IPR003657: WRKY domain	GO:0003700 MF: transcription factor activity, sequence-specific DNA binding;GO:0006355 BP: regulation of transcription, DNA-templated;GO:0043565 MF: sequence-specific DNA binding	G	PF03106	IPR003657	GO:0003700; GO:0006355; GO:0043565
TraesCS1B01G453300.2	0	***	tr|B4FQT1|B4FQT1_MAIZE	WRKY transcription factor	PF03106: WRKY DNA -binding domain	IPR003657: WRKY domain	GO:0003700 MF: transcription factor activity, sequence-specific DNA binding;GO:0006355 BP: regulation of transcription, DNA-templated;GO:0043565 MF: sequence-specific DNA binding	G	PF03106	IPR003657	GO:0003700; GO:0006355; GO:0043565
TraesCS1B01G453300.3	0	*-*	tr|B4FQT1|B4FQT1_MAIZE	WRKY transcription factor	PF03106: WRKY DNA -binding domain	IPR003657: WRKY domain	GO:0003700 MF: transcription factor activity, sequence-specific DNA binding;GO:0006355 BP: regulation of transcription, DNA-templated;GO:0043565 MF: sequence-specific DNA binding	G	PF03106	IPR003657	GO:0003700; GO:0006355; GO:0043565
TraesCS1B01G453800.1	1	--*	tr|A0A1I9LM00|A0A1I9LM00_ARATH	F-box family protein	PF13456: Reverse transcriptase-like	IPR012337: Ribonuclease H-like domain	GO:0003676 MF: nucleic acid binding	TE	PF13456	IPR012337	GO:0003676
TraesCS1B01G454800.1	1	***	tr|B9R9W6|B9R9W6_RICCO	Sugar transporter, putative	PF00083: Sugar (and other) transporter	IPR003663: Sugar/inositol transporter; IPR005828: Major facilitator, sugar transporter-like; IPR005829: Sugar transporter, conserved site; IPR020846: Major facilitator superfamily domain	GO:0005215 MF: transporter activity;GO:0016020 CC: membrane;GO:0016021 CC: integral component of membrane;GO:0022857 MF: transmembrane transporter activity;GO:0022891 MF: substrate-specific transmembrane transporter activity;GO:0055085 BP: transmembrane transport	G	PF00083	IPR003663; IPR005828; IPR005829; IPR020846	GO:0005215; GO:0016020; GO:0016021; GO:0022857; GO:0022891; GO:0055085
TraesCS1B01G454800.2	0	***	tr|B9R9W6|B9R9W6_RICCO	Sugar transporter, putative	PF00083: Sugar (and other) transporter	IPR003663: Sugar/inositol transporter; IPR005828: Major facilitator, sugar transporter-like; IPR005829: Sugar transporter, conserved site; IPR020846: Major facilitator superfamily domain	GO:0005215 MF: transporter activity;GO:0016020 CC: membrane;GO:0016021 CC: integral component of membrane;GO:0022857 MF: transmembrane transporter activity;GO:0022891 MF: substrate-specific transmembrane transporter activity;GO:0055085 BP: transmembrane transport	G	PF00083	IPR003663; IPR005828; IPR005829; IPR020846	GO:0005215; GO:0016020; GO:0016021; GO:0022857; GO:0022891; GO:0055085
TraesCS1B01G455000.1	1	***	AT4G01250.1	WRKY family transcription factor	PF03106: WRKY DNA -binding domain	IPR003657: WRKY domain	GO:0003700 MF: transcription factor activity, sequence-specific DNA binding;GO:0006355 BP: regulation of transcription, DNA-templated;GO:0043565 MF: sequence-specific DNA binding	G	PF03106	IPR003657	GO:0003700; GO:0006355; GO:0043565
TraesCS1B01G455800.1	1	--*	AT1G46840.1	F-box family protein	PF00646: F-box domain	IPR001810: F-box domain	GO:0005515 MF: protein binding	TE?	PF00646	IPR001810	GO:0005515
TraesCS1B01G462700.1	1	***	tr|M8C1J6|M8C1J6_AEGTA	F-box protein	PF00646: F-box domain	IPR001810: F-box domain; IPR015915: Kelch-type beta propeller	GO:0005515 MF: protein binding	TE?	PF00646	IPR001810; IPR015915	GO:0005515
TraesCS1B01G463200.1	1	*-*	tr|M8C1J6|M8C1J6_AEGTA	F-box protein				TE?
TraesCS1B01G463300.1	1	***	tr|M8C1J6|M8C1J6_AEGTA	F-box protein	PF00646: F-box domain	IPR001810: F-box domain; IPR015915: Kelch-type beta propeller	GO:0005515 MF: protein binding	TE?	PF00646	IPR001810; IPR015915	GO:0005515
TraesCS1B01G463500.1	1	***	tr|Q84SV9|Q84SV9_ORYSJ	F-box domain containing protein				TE?
TraesCS1B01G463700.1	1	--*	AT1G46840.1	F-box family protein	PF00646: F-box domain	IPR001810: F-box domain	GO:0005515 MF: protein binding	TE?	PF00646	IPR001810	GO:0005515
TraesCS1B01G463800.1	1	*-*	AT1G49000.1	transmembrane protein				G
TraesCS1B01G464500.1	1	***	AT3G50150.1	transmembrane protein, putative (DUF247)	PF03140: Plant protein of unknown function	IPR004158: Protein of unknown function DUF247, plant		G	PF03140	IPR004158
TraesCS1B01G464600.1	1	***	AT3G50150.1	transmembrane protein, putative (DUF247)	PF03140: Plant protein of unknown function	IPR004158: Protein of unknown function DUF247, plant		G	PF03140	IPR004158
TraesCS1B01G465800.1	1	--*	AT3G18330.1	F-box family protein	PF12937: F-box-like	IPR001810: F-box domain	GO:0005515 MF: protein binding	TE?	PF12937	IPR001810	GO:0005515
TraesCS1B01G467200.1	1	***	tr|W9RLE9|W9RLE9_9ROSA	F-box protein	PF00646: F-box domain	IPR001810: F-box domain; IPR017451: F-box associated interaction domain	GO:0005515 MF: protein binding	TE?	PF00646	IPR001810; IPR017451	GO:0005515
TraesCS1B01G467400.1	1	***	tr|C6L7Y5|C6L7Y5_HORBU	F-box protein	PF08387: FBD	IPR001810: F-box domain; IPR006566: FBD domain; IPR032675: Leucine-rich repeat domain, L domain-like	GO:0005515 MF: protein binding	TE?	PF08387	IPR001810; IPR006566; IPR032675	GO:0005515
TraesCS1B01G467400.2	0	***	tr|C6L7Y5|C6L7Y5_HORBU	F-box protein	PF08387: FBD	IPR001810: F-box domain; IPR006566: FBD domain; IPR032675: Leucine-rich repeat domain, L domain-like	GO:0005515 MF: protein binding	TE?	PF08387	IPR001810; IPR006566; IPR032675	GO:0005515
TraesCS1B01G467400.3	0	***	tr|C6L7Y5|C6L7Y5_HORBU	F-box protein	PF08387: FBD	IPR001810: F-box domain; IPR006566: FBD domain; IPR032675: Leucine-rich repeat domain, L domain-like	GO:0005515 MF: protein binding	TE?	PF08387	IPR001810; IPR006566; IPR032675	GO:0005515
TraesCS1B01G467400.4	0	*-*	AT3G44810.1	F-box family protein	PF08387: FBD	IPR001810: F-box domain; IPR006566: FBD domain; IPR032675: Leucine-rich repeat domain, L domain-like	GO:0005515 MF: protein binding	TE?	PF08387	IPR001810; IPR006566; IPR032675	GO:0005515
TraesCS1B01G467400.5	0	***	AT3G44810.1	F-box family protein		IPR001810: F-box domain; IPR032675: Leucine-rich repeat domain, L domain-like	GO:0005515 MF: protein binding	TE?		IPR001810; IPR032675	GO:0005515
TraesCS1B01G467500.1	1	*-*	tr|Q5NU36|Q5NU36_TRAOH	MADS-box transcription factor	PF00319: SRF-type transcription factor (DNA-binding and dimerisation domain)	IPR002100: Transcription factor, MADS-box	GO:0003677 MF: DNA binding;GO:0046983 MF: protein dimerization activity	G	PF00319	IPR002100	GO:0003677; GO:0046983
TraesCS1B01G467600.1	1	*-*	AT3G60040.4	F-box family protein	PF08387: FBD	IPR001810: F-box domain; IPR006566: FBD domain; IPR032675: Leucine-rich repeat domain, L domain-like	GO:0005515 MF: protein binding	TE?	PF08387	IPR001810; IPR006566; IPR032675	GO:0005515
TraesCS1B01G469100.1	1	-**	AT1G30920.1	F-box family protein	PF12937: F-box-like	IPR001810: F-box domain	GO:0005515 MF: protein binding	TE?	PF12937	IPR001810	GO:0005515
TraesCS1B01G472600.1	1	--*	AT1G20800.1	F-box/associated interaction domain protein				TE?
TraesCS1B01G473000.1	1	--*	AT2G15490.2	UDP-glycosyltransferase 73B4				G
1D.1
TraesCS1D01G015100.1	1	***	tr|F8SGQ3|F8SGQ3_WHEAT	Low-molecular-weight glutenin subunit	PF13016: Cys-rich Gliadin N-terminal	IPR001954: Gliadin/LMW glutenin; IPR016140: Bifunctional inhibitor/plant lipid transfer protein/seed storage helical domain	GO:0045735 MF: nutrient reservoir activity	G	PF13016	IPR001954; IPR016140	GO:0045735
TraesCS1D01G015600.1	1	***	tr|A0A072V5U0|A0A072V5U0_MEDTR	Myb/SANT-like DNA-binding domain protein	PF12776: Myb/SANT-like DNA-binding domain	IPR024752: Myb/SANT-like domain		TE?	PF12776	IPR024752
TraesCS1D01G015700.1	1	*-*	AT2G36430.1	transmembrane protein, putative (DUF247)	PF03140: Plant protein of unknown function	IPR004158: Protein of unknown function DUF247, plant		G	PF03140	IPR004158
TraesCS1D01G016000.1	0	*-*	AT5G45540.1	transmembrane protein, putative (DUF594)	PF13968: Domain of unknown function (DUF4220); PF04578: Protein of unknown function, DUF594	IPR007658: Protein of unknown function DUF594; IPR025315: Domain of unknown function DUF4220		G	PF13968; PF04578	IPR007658; IPR025315
TraesCS1D01G016000.2	1	*-*	AT5G45540.1	transmembrane protein, putative (DUF594)	PF13968: Domain of unknown function (DUF4220); PF04578: Protein of unknown function, DUF594	IPR007658: Protein of unknown function DUF594; IPR025315: Domain of unknown function DUF4220		G	PF13968; PF04578	IPR007658; IPR025315
TraesCS1D01G017100.1	1	***	AT3G50160.1	transmembrane protein, putative (DUF247)	PF03140: Plant protein of unknown function	IPR004158: Protein of unknown function DUF247, plant		G	PF03140	IPR004158
TraesCS1D01G017300.1	1	***	AT3G50160.1	transmembrane protein, putative (DUF247)	PF03140: Plant protein of unknown function	IPR004158: Protein of unknown function DUF247, plant		G	PF03140	IPR004158
TraesCS1D01G019100.1	1	***	tr|A0A166AF65|A0A166AF65_DAUCA	UDP-glycosyltransferase	PF00201: UDP-glucoronosyl and UDP-glucosyl transferase	IPR002213: UDP-glucuronosyl/UDP-glucosyltransferase	GO:0008152 BP: metabolic process;GO:0016758 MF: transferase activity, transferring hexosyl groups	G	PF00201	IPR002213	GO:0008152; GO:0016758
TraesCS1D01G019100.2	0	***	tr|A0A166AF65|A0A166AF65_DAUCA	UDP-glycosyltransferase	PF00201: UDP-glucoronosyl and UDP-glucosyl transferase	IPR002213: UDP-glucuronosyl/UDP-glucosyltransferase	GO:0008152 BP: metabolic process;GO:0016758 MF: transferase activity, transferring hexosyl groups	G	PF00201	IPR002213	GO:0008152; GO:0016758
TraesCS1D01G019200.1	1	***	tr|A0A166AF65|A0A166AF65_DAUCA	UDP-glycosyltransferase	PF00201: UDP-glucoronosyl and UDP-glucosyl transferase	IPR002213: UDP-glucuronosyl/UDP-glucosyltransferase	GO:0008152 BP: metabolic process;GO:0016758 MF: transferase activity, transferring hexosyl groups	G	PF00201	IPR002213	GO:0008152; GO:0016758
TraesCS1D01G020900.1	1	***	tr|C6G8A7|C6G8A7_MAIZE	MYB transcription factor	PF00249: Myb-like DNA-binding domain; PF06640: P protein C-terminus	IPR001005: SANT/Myb domain; IPR009057: Homeobox domain-like; IPR010588: Myb-related protein P, C-terminal; IPR017930: Myb domain	GO:0003677 MF: DNA binding	G	PF00249; PF06640	IPR001005; IPR009057; IPR010588; IPR017930	GO:0003677
TraesCS1D01G021700.1	1	***	tr|C6G8A7|C6G8A7_MAIZE	MYB transcription factor	PF00249: Myb-like DNA-binding domain; PF06640: P protein C-terminus	IPR001005: SANT/Myb domain; IPR009057: Homeobox domain-like; IPR010588: Myb-related protein P, C-terminal; IPR017930: Myb domain	GO:0003677 MF: DNA binding	G	PF00249; PF06640	IPR001005; IPR009057; IPR010588; IPR017930	GO:0003677
TraesCS1D01G024300.1	0	--*	AT5G09330.5	NAC domain containing protein 82				G
TraesCS1D01G024300.2	1	--*	AT5G09330.5	NAC domain containing protein 82				G
TraesCS1D01G024400.1	0	*-*	tr|K8EDS1|K8EDS1_9CHLO	ABC transporter ATP-binding protein	PF06472: ABC transporter transmembrane region 2; PF00005: ABC transporter	IPR003439: ABC transporter-like; IPR003593: AAA+ ATPase domain; IPR011527: ABC transporter type 1, transmembrane domain; IPR017871: ABC transporter, conserved site; IPR027417: P-loop containing nucleoside triphosphate hydrolase	GO:0005524 MF: ATP binding;GO:0006810 BP: transport;GO:0016021 CC: integral component of membrane;GO:0016887 MF: ATPase activity;GO:0042626 MF: ATPase activity, coupled to transmembrane movement of substances;GO:0055085 BP: transmembrane transport	G	PF06472; PF00005	IPR003439; IPR003593; IPR011527; IPR017871; IPR027417	GO:0005524; GO:0006810; GO:0016021; GO:0016887; GO:0042626; GO:0055085
TraesCS1D01G024400.2	1	*-*	tr|K8EDS1|K8EDS1_9CHLO	ABC transporter ATP-binding protein	PF06472: ABC transporter transmembrane region 2; PF00005: ABC transporter	IPR003439: ABC transporter-like; IPR003593: AAA+ ATPase domain; IPR011527: ABC transporter type 1, transmembrane domain; IPR017871: ABC transporter, conserved site; IPR027417: P-loop containing nucleoside triphosphate hydrolase	GO:0005524 MF: ATP binding;GO:0006810 BP: transport;GO:0016021 CC: integral component of membrane;GO:0016887 MF: ATPase activity;GO:0042626 MF: ATPase activity, coupled to transmembrane movement of substances;GO:0055085 BP: transmembrane transport	G	PF06472; PF00005	IPR003439; IPR003593; IPR011527; IPR017871; IPR027417	GO:0005524; GO:0006810; GO:0016021; GO:0016887; GO:0042626; GO:0055085
TraesCS1D01G025000.1	1	***	tr|R7VZE8|R7VZE8_AEGTA	Zinc finger protein CONSTANS-LIKE 1				TE?
TraesCS1D01G032100.1	1	***	tr|Q7XH18|Q7XH18_ORYSJ	F-box domain containing protein, expressed		IPR001810: F-box domain; IPR015915: Kelch-type beta propeller	GO:0005515 MF: protein binding	TE?		IPR001810; IPR015915	GO:0005515
TraesCS1D01G032400.1	1	***	tr|A0A0D3DF40|A0A0D3DF40_BRAOL	Glycosyltransferase	PF03407: Nucleotide-diphospho-sugar transferase	IPR005069: Nucleotide-diphospho-sugar transferase		G	PF03407	IPR005069
TraesCS1D01G032700.1	1	***	tr|A0A0B2PKB3|A0A0B2PKB3_GLYSO	Nitrate transporter 1.1	PF00854: POT family	IPR000109: Proton-dependent oligopeptide transporter family; IPR018456: PTR2 family proton/oligopeptide symporter, conserved site; IPR020846: Major facilitator superfamily domain	GO:0005215 MF: transporter activity;GO:0006810 BP: transport;GO:0006857 BP: oligopeptide transport;GO:0016020 CC: membrane	G	PF00854	IPR000109; IPR018456; IPR020846	GO:0005215; GO:0006810; GO:0006857; GO:0016020
TraesCS1D01G032800.1	1	*-*	tr|G7I747|G7I747_MEDTR	Myb/SANT-like DNA-binding domain protein				G
TraesCS1D01G034100.1	1	***	tr|Q6Z1B3|Q6Z1B3_ORYSJ	F-box protein-like	PF12937: F-box-like	IPR001810: F-box domain; IPR006553: Leucine-rich repeat, cysteine-containing subtype; IPR032675: Leucine-rich repeat domain, L domain-like	GO:0005515 MF: protein binding	TE?	PF12937	IPR001810; IPR006553; IPR032675	GO:0005515
TraesCS1D01G034600.1	1	***	tr|K7VCJ3|K7VCJ3_MAIZE	Glycosyltransferase	PF04577: Protein of unknown function (DUF563)	IPR007657: Glycosyltransferase 61	GO:0016757 MF: transferase activity, transferring glycosyl groups	G	PF04577	IPR007657	GO:0016757
TraesCS1D01G035700.1	1	***	tr|A0A142DDT4|A0A142DDT4_AGRST	High-affinity nitrate transporter 2	PF07690: Major Facilitator Superfamily	IPR011701: Major facilitator superfamily; IPR020846: Major facilitator superfamily domain	GO:0016021 CC: integral component of membrane;GO:0055085 BP: transmembrane transport	G	PF07690	IPR011701; IPR020846	GO:0016021; GO:0055085
TraesCS1D01G037800.1	1	***	tr|M8C1J6|M8C1J6_AEGTA	F-box protein	PF00646: F-box domain	IPR001810: F-box domain	GO:0005515 MF: protein binding	TE?	PF00646	IPR001810	GO:0005515
TraesCS1D01G038000.1	1	***	tr|G7K899|G7K899_MEDTR	Beta-1,3-galactosyltransferase-like protein	PF00337: Galactoside-binding lectin; PF01762: Galactosyltransferase	IPR001079: Galectin, carbohydrate recognition domain; IPR002659: Glycosyl transferase, family 31; IPR013320: Concanavalin A-like lectin/glucanase domain; IPR029044: Nucleotide-diphospho-sugar transferases	GO:0006486 BP: protein glycosylation;GO:0008378 MF: galactosyltransferase activity;GO:0016020 CC: membrane;GO:0030246 MF: carbohydrate binding	G	PF00337; PF01762	IPR001079; IPR002659; IPR013320; IPR029044	GO:0006486; GO:0008378; GO:0016020; GO:0030246
TraesCS1D01G038100.1	0	***	tr|M8C1J6|M8C1J6_AEGTA	F-box protein	PF00646: F-box domain	IPR001810: F-box domain; IPR015915: Kelch-type beta propeller; IPR017451: F-box associated interaction domain	GO:0005515 MF: protein binding	TE?	PF00646	IPR001810; IPR015915; IPR017451	GO:0005515
TraesCS1D01G038100.2	1	***	tr|M8C1J6|M8C1J6_AEGTA	F-box protein	PF00646: F-box domain	IPR001810: F-box domain; IPR015915: Kelch-type beta propeller; IPR017451: F-box associated interaction domain	GO:0005515 MF: protein binding	TE?	PF00646	IPR001810; IPR015915; IPR017451	GO:0005515
TraesCS1D01G038400.1	1	--*	AT2G33200.1	F-box family protein	PF03478: Protein of unknown function (DUF295)	IPR005174: Domain unknown function DUF295		TE?	PF03478	IPR005174
TraesCS1D01G038500.1	1	--*	AT3G56470.1	F-box family protein		IPR001810: F-box domain	GO:0005515 MF: protein binding	TE?		IPR001810	GO:0005515
TraesCS1D01G038600.1	1	-**	tr|G7IB95|G7IB95_MEDTR	F-box protein	PF03478: Protein of unknown function (DUF295)	IPR005174: Domain unknown function DUF295		TE?	PF03478	IPR005174
TraesCS1D01G038700.1	1	-**	AT5G38270.1	F-box family protein	PF03478: Protein of unknown function (DUF295)	IPR001810: F-box domain; IPR005174: Domain unknown function DUF295	GO:0005515 MF: protein binding	TE?	PF03478	IPR001810; IPR005174	GO:0005515
TraesCS1D01G038700.2	0	-**	AT5G38270.1	F-box family protein	PF03478: Protein of unknown function (DUF295)	IPR001810: F-box domain; IPR005174: Domain unknown function DUF295	GO:0005515 MF: protein binding	TE?	PF03478	IPR001810; IPR005174	GO:0005515
TraesCS1D01G041900.1	1	*-*	AT5G45530.1	transmembrane protein, putative (DUF594)	PF13968: Domain of unknown function (DUF4220); PF04578: Protein of unknown function, DUF594	IPR007658: Protein of unknown function DUF594; IPR025315: Domain of unknown function DUF4220		G	PF13968; PF04578	IPR007658; IPR025315
TraesCS1D01G042600.1	1	--*	AT1G67390.1	F-box family protein		IPR001810: F-box domain; IPR032675: Leucine-rich repeat domain, L domain-like	GO:0005515 MF: protein binding	TE?		IPR001810; IPR032675	GO:0005515
TraesCS1D01G043100.1	1	*-*	tr|A0A072VJB5|A0A072VJB5_MEDTR	Myb/SANT-like DNA-binding domain protein	PF12776: Myb/SANT-like DNA-binding domain	IPR024752: Myb/SANT-like domain		TE?	PF12776	IPR024752
TraesCS1D01G043300.1	1	***	tr|K7UIU3|K7UIU3_MAIZE	MYB transcription factor	PF00249: Myb-like DNA-binding domain	IPR001005: SANT/Myb domain; IPR009057: Homeobox domain-like; IPR017930: Myb domain	GO:0003677 MF: DNA binding	G	PF00249	IPR001005; IPR009057; IPR017930	GO:0003677
TraesCS1D01G043300.2	0	***	tr|K7UBC4|K7UBC4_MAIZE	MYB transcription factor	PF00249: Myb-like DNA-binding domain	IPR001005: SANT/Myb domain; IPR009057: Homeobox domain-like; IPR017877: Myb-like domain; IPR017930: Myb domain	GO:0003677 MF: DNA binding	G	PF00249	IPR001005; IPR009057; IPR017877; IPR017930	GO:0003677
TraesCS1D01G043800.1	1	--*	AT3G18720.1	F-box family protein	PF03478: Protein of unknown function (DUF295)	IPR005174: Domain unknown function DUF295; IPR015943: WD40/YVTN repeat-like-containing domain	GO:0005515 MF: protein binding	TE?	PF03478	IPR005174; IPR015943	GO:0005515
TraesCS1D01G044700.1	1	***	tr|T2DNC6|T2DNC6_PHAVU	Protein transport SEC13-like protein	PF00400: WD domain, G-beta repeat	IPR001680: WD40 repeat; IPR015943: WD40/YVTN repeat-like-containing domain; IPR017986: WD40-repeat-containing domain; IPR020472: G-protein beta WD-40 repeat	GO:0005515 MF: protein binding	G	PF00400	IPR001680; IPR015943; IPR017986; IPR020472	GO:0005515
TraesCS1D01G045500.1	1	***	tr|B2CDE2|B2CDE2_9ASPA	Agamous MADS-box transcription factor	PF00319: SRF-type transcription factor (DNA-binding and dimerisation domain); PF01486: K-box region	IPR002100: Transcription factor, MADS-box; IPR002487: Transcription factor, K-box	GO:0003677 MF: DNA binding;GO:0003700 MF: transcription factor activity, sequence-specific DNA binding;GO:0005634 CC: nucleus;GO:0006355 BP: regulation of transcription, DNA-templated;GO:0046983 MF: protein dimerization activity	G	PF00319; PF01486	IPR002100; IPR002487	GO:0003677; GO:0003700; GO:0005634; GO:0006355; GO:0046983
TraesCS1D01G045600.1	1	***	tr|B2CDE2|B2CDE2_9ASPA	Agamous MADS-box transcription factor	PF00319: SRF-type transcription factor (DNA-binding and dimerisation domain); PF01486: K-box region	IPR002100: Transcription factor, MADS-box; IPR002487: Transcription factor, K-box	GO:0003677 MF: DNA binding;GO:0003700 MF: transcription factor activity, sequence-specific DNA binding;GO:0005634 CC: nucleus;GO:0006355 BP: regulation of transcription, DNA-templated;GO:0046983 MF: protein dimerization activity	G	PF00319; PF01486	IPR002100; IPR002487	GO:0003677; GO:0003700; GO:0005634; GO:0006355; GO:0046983
TraesCS1D01G045700.1	1	***	tr|B2CDE2|B2CDE2_9ASPA	Agamous MADS-box transcription factor	PF00319: SRF-type transcription factor (DNA-binding and dimerisation domain); PF01486: K-box region	IPR002100: Transcription factor, MADS-box; IPR002487: Transcription factor, K-box	GO:0003677 MF: DNA binding;GO:0003700 MF: transcription factor activity, sequence-specific DNA binding;GO:0005634 CC: nucleus;GO:0006355 BP: regulation of transcription, DNA-templated;GO:0046983 MF: protein dimerization activity	G	PF00319; PF01486	IPR002100; IPR002487	GO:0003677; GO:0003700; GO:0005634; GO:0006355; GO:0046983
TraesCS1D01G045800.1	1	--*	AT1G49610.1	F-box family protein		IPR001810: F-box domain; IPR032675: Leucine-rich repeat domain, L domain-like	GO:0005515 MF: protein binding	TE?		IPR001810; IPR032675	GO:0005515
TraesCS1D01G046300.1	1	***	AT5G17210.1	transmembrane protein, putative (DUF1218)	PF06749: Protein of unknown function (DUF1218)	IPR009606: Protein of unknown function DUF1218		G	PF06749	IPR009606
TraesCS1D01G046300.2	0	***	AT5G17210.1	transmembrane protein, putative (DUF1218)	PF06749: Protein of unknown function (DUF1218)	IPR009606: Protein of unknown function DUF1218		G	PF06749	IPR009606
TraesCS1D01G046600.1	1	***	AT1G12855.1	F-box family protein	PF08268: F-box associated domain	IPR001810: F-box domain; IPR011044: Quinoprotein amine dehydrogenase, beta chain-like; IPR013187: F-box associated domain, type 3; IPR015943: WD40/YVTN repeat-like-containing domain; IPR017451: F-box associated interaction domain	GO:0005515 MF: protein binding	TE?	PF08268	IPR001810; IPR011044; IPR013187; IPR015943; IPR017451	GO:0005515
TraesCS1D01G048100.1	1	--*	AT1G67130.1	F-box family protein		IPR001810: F-box domain	GO:0005515 MF: protein binding	TE?		IPR001810	GO:0005515
TraesCS1D01G048200.1	0	***	tr|N1QTU1|N1QTU1_AEGTA	Potassium transporter	PF02705: K+ potassium transporter	IPR003855: Potassium transporter	GO:0015079 MF: potassium ion transmembrane transporter activity;GO:0016020 CC: membrane;GO:0071805 BP: potassium ion transmembrane transport	G	PF02705	IPR003855	GO:0015079; GO:0016020; GO:0071805
TraesCS1D01G048200.2	1	***	tr|N1QTU1|N1QTU1_AEGTA	Potassium transporter	PF02705: K+ potassium transporter	IPR003855: Potassium transporter	GO:0015079 MF: potassium ion transmembrane transporter activity;GO:0016020 CC: membrane;GO:0071805 BP: potassium ion transmembrane transport	G	PF02705	IPR003855	GO:0015079; GO:0016020; GO:0071805
TraesCS1D01G048400.1	1	*-*	AT5G45540.1	transmembrane protein, putative (DUF594)	PF13968: Domain of unknown function (DUF4220); PF04578: Protein of unknown function, DUF594	IPR007658: Protein of unknown function DUF594; IPR025315: Domain of unknown function DUF4220		G	PF13968; PF04578	IPR007658; IPR025315
TraesCS1D01G048800.1	1	***	tr|A0A067XU00|A0A067XU00_CICAR	UDP-glycosyltransferase	PF00201: UDP-glucoronosyl and UDP-glucosyl transferase	IPR002213: UDP-glucuronosyl/UDP-glucosyltransferase	GO:0008152 BP: metabolic process;GO:0016758 MF: transferase activity, transferring hexosyl groups	G	PF00201	IPR002213	GO:0008152; GO:0016758
TraesCS1D01G049100.1	1	***	AT2G18690.1	transmembrane protein				G
1D.2
TraesCS1D01G221000.1	1	***	tr|Q7XC57|Q7XC57_ORYSJ	Myb transcription factor	PF00249: Myb-like DNA-binding domain	IPR001005: SANT/Myb domain; IPR006447: Myb domain, plants; IPR009057: Homeobox domain-like; IPR017930: Myb domain	GO:0003677 MF: DNA binding	G	PF00249	IPR001005; IPR006447; IPR009057; IPR017930	GO:0003677
TraesCS1D01G221100.1	1	***	tr|B9R9W6|B9R9W6_RICCO	Sugar transporter, putative	PF00083: Sugar (and other) transporter	IPR003663: Sugar/inositol transporter; IPR005828: Major facilitator, sugar transporter-like; IPR005829: Sugar transporter, conserved site; IPR020846: Major facilitator superfamily domain	GO:0005215 MF: transporter activity;GO:0016020 CC: membrane;GO:0016021 CC: integral component of membrane;GO:0022857 MF: transmembrane transporter activity;GO:0022891 MF: substrate-specific transmembrane transporter activity;GO:0055085 BP: transmembrane transport	G	PF00083	IPR003663; IPR005828; IPR005829; IPR020846	GO:0005215; GO:0016020; GO:0016021; GO:0022857; GO:0022891; GO:0055085
TraesCS1D01G221500.1	1	*-*	AT5G07580.1	ethylene-responsive transcription factor	PF00847: AP2 domain	IPR001471: AP2/ERF domain; IPR016177: DNA-binding domain	GO:0003677 MF: DNA binding;GO:0003700 MF: transcription factor activity, sequence-specific DNA binding;GO:0006355 BP: regulation of transcription, DNA-templated	G	PF00847	IPR001471; IPR016177	GO:0003677; GO:0003700; GO:0006355
TraesCS1D01G221800.1	1	*-*	tr|Q6ETM8|Q6ETM8_ORYSJ	CONSTANS-like protein	PF06203: CCT motif	IPR010402: CCT domain	GO:0005515 MF: protein binding	G	PF06203	IPR010402	GO:0005515
TraesCS1D01G222200.1	1	***	AT4G17350.1	auxin canalization protein (DUF828)	PF05703: Auxin canalisation; PF08458: Plant pleckstrin homology-like region	IPR008546: Domain of unknown function DUF828; IPR011993: PH domain-like; IPR013666: Pleckstrin-like, plant		G	PF05703; PF08458	IPR008546; IPR011993; IPR013666
TraesCS1D01G222200.2	0	***	AT4G17350.1	auxin canalization protein (DUF828)	PF05703: Auxin canalisation; PF08458: Plant pleckstrin homology-like region	IPR008546: Domain of unknown function DUF828; IPR011993: PH domain-like; IPR013666: Pleckstrin-like, plant		G	PF05703; PF08458	IPR008546; IPR011993; IPR013666
TraesCS1D01G222400.1	1	--*	AT5G27260.1	Myb/SANT-like DNA-binding domain protein	PF12776: Myb/SANT-like DNA-binding domain	IPR024752: Myb/SANT-like domain		TE?	PF12776	IPR024752
TraesCS1D01G222900.1	1	--*	AT3G56470.1	F-box family protein		IPR001810: F-box domain	GO:0005515 MF: protein binding	TE?		IPR001810	GO:0005515
TraesCS1D01G223200.1	1	***	tr|A0A059PZL4|A0A059PZL4_9POAL	GATA transcription factor	PF00320: GATA zinc finger	IPR000679: Zinc finger, GATA-type; IPR013088: Zinc finger, NHR/GATA-type	GO:0003700 MF: transcription factor activity, sequence-specific DNA binding;GO:0006355 BP: regulation of transcription, DNA-templated;GO:0008270 MF: zinc ion binding;GO:0043565 MF: sequence-specific DNA binding	G	PF00320	IPR000679; IPR013088	GO:0003700; GO:0006355; GO:0008270; GO:0043565
TraesCS1D01G225200.1	1	***	tr|G7K587|G7K587_MEDTR	Myb transcription factor	PF00249: Myb-like DNA-binding domain	IPR001005: SANT/Myb domain; IPR009057: Homeobox domain-like; IPR017930: Myb domain	GO:0003677 MF: DNA binding	G	PF00249	IPR001005; IPR009057; IPR017930	GO:0003677
TraesCS1D01G226100.1	1	***	tr|A4GUA1|A4GUA1_ORYSI	Chlorophyll synthase	PF01040: UbiA prenyltransferase family	IPR000537: UbiA prenyltransferase family; IPR006372: Bacteriochlorophyll/chlorophyll synthetase; IPR011799: Chlorophyll synthase, ChlG	GO:0015995 BP: chlorophyll biosynthetic process;GO:0016021 CC: integral component of membrane;GO:0016765 MF: transferase activity, transferring alkyl or aryl (other than methyl) groups;GO:0046408 MF: chlorophyll synthetase activity	G	PF01040	IPR000537; IPR006372; IPR011799	GO:0015995; GO:0016021; GO:0016765; GO:0046408
TraesCS1D01G229100.1	1	--*	AT4G13985.1	FBD-associated F-box protein	PF08387: FBD	IPR006566: FBD domain; IPR032675: Leucine-rich repeat domain, L domain-like		G	PF08387	IPR006566; IPR032675
TraesCS1D01G229200.1	1	*-*	AT1G67390.1	F-box family protein	PF00646: F-box domain; PF08387: FBD	IPR001810: F-box domain; IPR006566: FBD domain; IPR016024: Armadillo-type fold; IPR032675: Leucine-rich repeat domain, L domain-like	GO:0005488 MF: binding;GO:0005515 MF: protein binding	TE?	PF00646; PF08387	IPR001810; IPR006566; IPR016024; IPR032675	GO:0005488; GO:0005515
TraesCS1D01G230500.1	1	***	tr|A0A075W1R2|A0A075W1R2_AEGBI	Photosystem II reaction center protein T	PF01405: Photosystem II reaction centre T protein	IPR001743: Photosystem II PsbT	GO:0009523 CC: photosystem II;GO:0009539 CC: photosystem II reaction center;GO:0015979 BP: photosynthesis;GO:0016020 CC: membrane	G	PF01405	IPR001743	GO:0009523; GO:0009539; GO:0015979; GO:0016020
TraesCS1D01G230900.1	1	***	tr|W9S5U5|W9S5U5_9ROSA	Ethylene-responsive transcription factor	PF00847: AP2 domain	IPR001471: AP2/ERF domain; IPR016177: DNA-binding domain	GO:0003677 MF: DNA binding;GO:0003700 MF: transcription factor activity, sequence-specific DNA binding;GO:0006355 BP: regulation of transcription, DNA-templated	G	PF00847	IPR001471; IPR016177	GO:0003677; GO:0003700; GO:0006355
TraesCS1D01G232500.1	0	--*	AT3G16210.1	F-box family protein		IPR001810: F-box domain	GO:0005515 MF: protein binding	TE?		IPR001810	GO:0005515
TraesCS1D01G232500.2	1	--*	AT3G16210.1	F-box family protein		IPR001810: F-box domain	GO:0005515 MF: protein binding	TE?		IPR001810	GO:0005515
TraesCS1D01G234600.1	1	***	tr|G7I6P2|G7I6P2_MEDTR	Transmembrane protein, putative				G
TraesCS1D01G236000.1	1	***	tr|G7JJ28|G7JJ28_MEDTR	F-box-like protein		IPR001810: F-box domain	GO:0005515 MF: protein binding	TE?		IPR001810	GO:0005515
TraesCS1D01G236000.2	0	***	tr|G7JJ28|G7JJ28_MEDTR	F-box-like protein				TE?
TraesCS1D01G236000.3	0	***	tr|G7JJ28|G7JJ28_MEDTR	F-box-like protein	PF00646: F-box domain	IPR001810: F-box domain	GO:0005515 MF: protein binding	TE?	PF00646	IPR001810	GO:0005515
TraesCS1D01G237400.1	1	***	tr|A0A1D5SRG5|A0A1D5SRG5_WHEAT	Phosphotransferase	PF00349: Hexokinase; PF03727: Hexokinase	IPR001312: Hexokinase; IPR019807: Hexokinase, binding site; IPR022672: Hexokinase, N-terminal; IPR022673: Hexokinase, C-terminal	GO:0001678 BP: cellular glucose homeostasis;GO:0004396 MF: hexokinase activity;GO:0005524 MF: ATP binding;GO:0005536 MF: glucose binding;GO:0005975 BP: carbohydrate metabolic process;GO:0006096 BP: glycolytic process;GO:0016773 MF: phosphotransferase activity, alcohol group as acceptor;GO:0046835 BP: carbohydrate phosphorylation	G	PF00349; PF03727	IPR001312; IPR019807; IPR022672; IPR022673	GO:0001678; GO:0004396; GO:0005524; GO:0005536; GO:0005975; GO:0006096; GO:0016773; GO:0046835
TraesCS1D01G240600.1	1	***	tr|A0A0K9Q2T2|A0A0K9Q2T2_ZOSMR	ABC transporter G family member	PF00005: ABC transporter; PF01061: ABC-2 type transporter	IPR003439: ABC transporter-like; IPR003593: AAA+ ATPase domain; IPR013525: ABC-2 type transporter; IPR017871: ABC transporter, conserved site; IPR027417: P-loop containing nucleoside triphosphate hydrolase	GO:0005524 MF: ATP binding;GO:0016020 CC: membrane;GO:0016887 MF: ATPase activity	G	PF00005; PF01061	IPR003439; IPR003593; IPR013525; IPR017871; IPR027417	GO:0005524; GO:0016020; GO:0016887
TraesCS1D01G241600.1	1	***	tr|A0A1D5T122|A0A1D5T122_WHEAT	Glycosyltransferase	PF03407: Nucleotide-diphospho-sugar transferase	IPR005069: Nucleotide-diphospho-sugar transferase; IPR029044: Nucleotide-diphospho-sugar transferases		G	PF03407	IPR005069; IPR029044
TraesCS1D01G241700.1	1	*-*	tr|M8C4G0|M8C4G0_AEGTA	Glycosyltransferase				G
TraesCS1D01G241700.2	0	*-*	tr|M7YD12|M7YD12_TRIUA	Glycosyltransferase				G
TraesCS1D01G242800.1	1	***	tr|R7W2V9|R7W2V9_AEGTA	AP2-like ethylene-responsive transcription factor	PF00847: AP2 domain	IPR001471: AP2/ERF domain; IPR016177: DNA-binding domain	GO:0003677 MF: DNA binding;GO:0003700 MF: transcription factor activity, sequence-specific DNA binding;GO:0006355 BP: regulation of transcription, DNA-templated	G	PF00847	IPR001471; IPR016177	GO:0003677; GO:0003700; GO:0006355
TraesCS1D01G244300.1	1	***	AT3G57420.1	transmembrane protein, putative (DUF288)	PF03385: Protein of unknown function, DUF288	IPR005049: STELLO-like		G	PF03385	IPR005049
TraesCS1D01G244700.1	1	***	tr|B6SYB6|B6SYB6_MAIZE	Glycosyltransferase	PF04577: Protein of unknown function (DUF563)	IPR007657: Glycosyltransferase 61	GO:0016757 MF: transferase activity, transferring glycosyl groups	G	PF04577	IPR007657	GO:0016757
TraesCS1D01G247900.1	1	--*	AT4G13985.1	FBD-associated F-box protein	PF08387: FBD	IPR001810: F-box domain; IPR006566: FBD domain; IPR032675: Leucine-rich repeat domain, L domain-like	GO:0005515 MF: protein binding	TE?	PF08387	IPR001810; IPR006566; IPR032675	GO:0005515
TraesCS1D01G248100.1	0	***	tr|B9S437|B9S437_RICCO	Protein translocase secy subunit, putative	PF00344: SecY translocase	IPR002208: SecY/SEC61-alpha family; IPR023201: SecY subunit domain	GO:0015031 BP: protein transport;GO:0016020 CC: membrane	G	PF00344	IPR002208; IPR023201	GO:0015031; GO:0016020
TraesCS1D01G248100.2	1	***	tr|B9S437|B9S437_RICCO	Protein translocase secy subunit, putative	PF00344: SecY translocase	IPR002208: SecY/SEC61-alpha family; IPR023201: SecY subunit domain	GO:0015031 BP: protein transport;GO:0016020 CC: membrane	G	PF00344	IPR002208; IPR023201	GO:0015031; GO:0016020
TraesCS1D01G248100.3	0	***	tr|B9S437|B9S437_RICCO	Protein translocase secy subunit, putative	PF00344: SecY translocase	IPR002208: SecY/SEC61-alpha family; IPR023201: SecY subunit domain	GO:0015031 BP: protein transport;GO:0016020 CC: membrane	G	PF00344	IPR002208; IPR023201	GO:0015031; GO:0016020
TraesCS1D01G248500.1	1	***	tr|A0A0A9FRF1|A0A0A9FRF1_ARUDO	Glycosyltransferase	PF00201: UDP-glucoronosyl and UDP-glucosyl transferase	IPR002213: UDP-glucuronosyl/UDP-glucosyltransferase	GO:0008152 BP: metabolic process;GO:0016758 MF: transferase activity, transferring hexosyl groups	G	PF00201	IPR002213	GO:0008152; GO:0016758
TraesCS1D01G249400.1	1	*-*	AT5G45470.1	transmembrane protein, putative (DUF594)	PF04578: Protein of unknown function, DUF594	IPR007658: Protein of unknown function DUF594		G	PF04578	IPR007658
TraesCS1D01G249800.1	1	***	tr|M8AW69|M8AW69_AEGTA	Sulfotransferase	PF00685: Sulfotransferase domain	IPR000863: Sulfotransferase domain; IPR027417: P-loop containing nucleoside triphosphate hydrolase	GO:0008146 MF: sulfotransferase activity	G	PF00685	IPR000863; IPR027417	GO:0008146
TraesCS1D01G250300.1	1	***	tr|A0A1D5SQ89|A0A1D5SQ89_WHEAT	Sulfotransferase	PF00685: Sulfotransferase domain	IPR000863: Sulfotransferase domain; IPR027417: P-loop containing nucleoside triphosphate hydrolase	GO:0008146 MF: sulfotransferase activity	G	PF00685	IPR000863; IPR027417	GO:0008146
TraesCS1D01G250800.1	1	-**	tr|B6TBE4|B6TBE4_MAIZE	F-box domain containing protein				TE?
TraesCS1D01G251400.1	1	***	AT5G45540.1	transmembrane protein, putative (DUF594)	PF13968: Domain of unknown function (DUF4220); PF04578: Protein of unknown function, DUF594	IPR007658: Protein of unknown function DUF594; IPR025315: Domain of unknown function DUF4220		G	PF13968; PF04578	IPR007658; IPR025315
TraesCS1D01G252300.1	1	*-*	tr|G7JD21|G7JD21_MEDTR	Myb transcription factor	PF00249: Myb-like DNA-binding domain	IPR001005: SANT/Myb domain; IPR009057: Homeobox domain-like; IPR017930: Myb domain	GO:0003677 MF: DNA binding	G	PF00249	IPR001005; IPR009057; IPR017930	GO:0003677
TraesCS1D01G253000.1	1	***	AT3G50170.1	transmembrane protein, putative (DUF247)	PF03140: Plant protein of unknown function	IPR004158: Protein of unknown function DUF247, plant		G	PF03140	IPR004158
TraesCS1D01G254500.1	1	***	tr|A0A142IKH6|A0A142IKH6_9ASPA	Gibberellin receptor GID1a	PF07859: alpha/beta hydrolase fold	IPR013094: Alpha/beta hydrolase fold-3; IPR029058: Alpha/Beta hydrolase fold; IPR033140: Lipase, GDXG, putative serine active site	GO:0008152 BP: metabolic process;GO:0016787 MF: hydrolase activity	G	PF07859	IPR013094; IPR029058; IPR033140	GO:0008152; GO:0016787
TraesCS1D01G256600.1	0	***	tr|Q5QPZ4|Q5QPZ4_WHEAT	Glycosyltransferase	PF04577: Protein of unknown function (DUF563)	IPR007657: Glycosyltransferase 61	GO:0016757 MF: transferase activity, transferring glycosyl groups	G	PF04577	IPR007657	GO:0016757
TraesCS1D01G256600.2	1	***	tr|Q5QPZ4|Q5QPZ4_WHEAT	Glycosyltransferase	PF04577: Protein of unknown function (DUF563)	IPR007657: Glycosyltransferase 61	GO:0016757 MF: transferase activity, transferring glycosyl groups	G	PF04577	IPR007657	GO:0016757
TraesCS1D01G256700.1	1	***	sp|Q8LPL2|PTR32_ARATH	Protein NRT1/ PTR FAMILY 1.1	PF00854: POT family	IPR000109: Proton-dependent oligopeptide transporter family; IPR020846: Major facilitator superfamily domain	GO:0005215 MF: transporter activity;GO:0006810 BP: transport;GO:0016020 CC: membrane	G	PF00854	IPR000109; IPR020846	GO:0005215; GO:0006810; GO:0016020
TraesCS1D01G256900.1	1	--*	AT1G33530.1	F-box family protein	PF12937: F-box-like	IPR001810: F-box domain	GO:0005515 MF: protein binding	TE?	PF12937	IPR001810	GO:0005515
TraesCS1D01G257000.1	1	--*	AT3G19560.1	F-box family protein	PF12937: F-box-like	IPR001810: F-box domain	GO:0005515 MF: protein binding	TE?	PF12937	IPR001810	GO:0005515
TraesCS1D01G257100.1	1	***	sp|Q8LPL2|PTR32_ARATH	Protein NRT1/ PTR FAMILY 1.1	PF00854: POT family	IPR000109: Proton-dependent oligopeptide transporter family; IPR020846: Major facilitator superfamily domain	GO:0005215 MF: transporter activity;GO:0006810 BP: transport;GO:0016020 CC: membrane	G	PF00854	IPR000109; IPR020846	GO:0005215; GO:0006810; GO:0016020
TraesCS1D01G257200.1	1	***	sp|Q8LPL2|PTR32_ARATH	Protein NRT1/ PTR FAMILY 1.1	PF00854: POT family	IPR000109: Proton-dependent oligopeptide transporter family; IPR020846: Major facilitator superfamily domain	GO:0005215 MF: transporter activity;GO:0006810 BP: transport;GO:0016020 CC: membrane	G	PF00854	IPR000109; IPR020846	GO:0005215; GO:0006810; GO:0016020
TraesCS1D01G259100.1	1	*-*	AT4G13985.1	FBD-associated F-box protein	PF00646: F-box domain	IPR001810: F-box domain; IPR032675: Leucine-rich repeat domain, L domain-like	GO:0005515 MF: protein binding	TE?	PF00646	IPR001810; IPR032675	GO:0005515
TraesCS1D01G259200.1	1	--*	AT4G13985.1	FBD-associated F-box protein		IPR001810: F-box domain; IPR032675: Leucine-rich repeat domain, L domain-like	GO:0005515 MF: protein binding	TE?		IPR001810; IPR032675	GO:0005515
TraesCS1D01G260600.1	1	***	tr|B6TW94|B6TW94_MAIZE	F-box domain containing protein		IPR011042: Six-bladed beta-propeller, TolB-like; IPR011044: Quinoprotein amine dehydrogenase, beta chain-like		TE?		IPR011042; IPR011044
TraesCS1D01G260800.1	1	-**	tr|B6TLK3|B6TLK3_MAIZE	Auxin-inducible protein				G
TraesCS1D01G261100.1	1	--*	AT5G07610.1	F-box family protein	PF00646: F-box domain	IPR001810: F-box domain	GO:0005515 MF: protein binding	TE?	PF00646	IPR001810	GO:0005515
TraesCS1D01G261700.1	1	***	tr|A0A1D5SWU5|A0A1D5SWU5_WHEAT	Glycosyltransferase	PF00201: UDP-glucoronosyl and UDP-glucosyl transferase	IPR002213: UDP-glucuronosyl/UDP-glucosyltransferase	GO:0008152 BP: metabolic process;GO:0016758 MF: transferase activity, transferring hexosyl groups	G	PF00201	IPR002213	GO:0008152; GO:0016758
TraesCS1D01G261800.1	1	*-*	tr|A0A059ZXI2|A0A059ZXI2_BOENI	NAC domain-containing protein	PF02365: No apical meristem (NAM) protein	IPR003441: NAC domain	GO:0003677 MF: DNA binding;GO:0006355 BP: regulation of transcription, DNA-templated	G	PF02365	IPR003441	GO:0003677; GO:0006355
TraesCS1D01G262700.1	1	***	tr|A0A023RCJ3|A0A023RCJ3_MUSAC	AGAMOUS-like MADS-box transcription factor	PF00319: SRF-type transcription factor (DNA-binding and dimerisation domain); PF01486: K-box region	IPR002100: Transcription factor, MADS-box; IPR002487: Transcription factor, K-box	GO:0003677 MF: DNA binding;GO:0003700 MF: transcription factor activity, sequence-specific DNA binding;GO:0005634 CC: nucleus;GO:0006355 BP: regulation of transcription, DNA-templated;GO:0046983 MF: protein dimerization activity	G	PF00319; PF01486	IPR002100; IPR002487	GO:0003677; GO:0003700; GO:0005634; GO:0006355; GO:0046983
TraesCS1D01G263200.1	1	*-*	tr|A0A0K9NXK4|A0A0K9NXK4_ZOSMR	Ethylene-responsive transcription factor	PF00847: AP2 domain	IPR001471: AP2/ERF domain; IPR016177: DNA-binding domain	GO:0003677 MF: DNA binding;GO:0003700 MF: transcription factor activity, sequence-specific DNA binding;GO:0006355 BP: regulation of transcription, DNA-templated	G	PF00847	IPR001471; IPR016177	GO:0003677; GO:0003700; GO:0006355
TraesCS1D01G263700.1	1	***	tr|M8CC01|M8CC01_AEGTA	Gibberellin 20 oxidase 2	PF14226: non-haem dioxygenase in morphine synthesis N-terminal; PF03171: 2OG-Fe(II) oxygenase superfamily	IPR005123: Oxoglutarate/iron-dependent dioxygenase; IPR026992: Non-haem dioxygenase N-terminal domain; IPR027443: Isopenicillin N synthase-like	GO:0016491 MF: oxidoreductase activity;GO:0055114 BP: oxidation-reduction process	G	PF14226; PF03171	IPR005123; IPR026992; IPR027443	GO:0016491; GO:0055114
TraesCS1D01G263800.1	1	***	tr|A0A059ZXH8|A0A059ZXH8_BOENI	NAC domain-containing protein	PF02365: No apical meristem (NAM) protein	IPR003441: NAC domain	GO:0003677 MF: DNA binding;GO:0006355 BP: regulation of transcription, DNA-templated	G	PF02365	IPR003441	GO:0003677; GO:0006355
TraesCS1D01G264500.1	1	***	tr|Q71TT0|Q71TT0_ELAGV	MADS box transcription factor	PF00319: SRF-type transcription factor (DNA-binding and dimerisation domain); PF01486: K-box region	IPR002100: Transcription factor, MADS-box; IPR002487: Transcription factor, K-box	GO:0003677 MF: DNA binding;GO:0003700 MF: transcription factor activity, sequence-specific DNA binding;GO:0005634 CC: nucleus;GO:0006355 BP: regulation of transcription, DNA-templated;GO:0046983 MF: protein dimerization activity	G	PF00319; PF01486	IPR002100; IPR002487	GO:0003677; GO:0003700; GO:0005634; GO:0006355; GO:0046983
TraesCS1D01G265100.1	1	***	tr|B9H7L8|B9H7L8_POPTR	F-box family protein	PF13516: Leucine Rich repeat	IPR001611: Leucine-rich repeat; IPR006553: Leucine-rich repeat, cysteine-containing subtype; IPR032675: Leucine-rich repeat domain, L domain-like	GO:0005515 MF: protein binding	G	PF13516	IPR001611; IPR006553; IPR032675	GO:0005515
TraesCS1D01G265400.1	1	***	tr|N1QZB7|N1QZB7_AEGTA	Bidirectional sugar transporter SWEET	PF03083: Sugar efflux transporter for intercellular exchange	IPR004316: SWEET sugar transporter	GO:0016021 CC: integral component of membrane	G	PF03083	IPR004316	GO:0016021
TraesCS1D01G266500.1	1	*-*	tr|A0A061FNG1|A0A061FNG1_THECC	NAC domain protein,	PF02365: No apical meristem (NAM) protein	IPR003441: NAC domain	GO:0003677 MF: DNA binding;GO:0006355 BP: regulation of transcription, DNA-templated	G	PF02365	IPR003441	GO:0003677; GO:0006355
TraesCS1D01G268300.1	1	*-*	tr|G7JJQ4|G7JJQ4_MEDTR	Ethylene-responsive transcription factor		IPR001471: AP2/ERF domain; IPR016177: DNA-binding domain	GO:0003677 MF: DNA binding;GO:0003700 MF: transcription factor activity, sequence-specific DNA binding;GO:0006355 BP: regulation of transcription, DNA-templated	G		IPR001471; IPR016177	GO:0003677; GO:0003700; GO:0006355
TraesCS1D01G268400.1	1	***	AT1G67390.1	F-box family protein	PF00646: F-box domain; PF08387: FBD	IPR001810: F-box domain; IPR006566: FBD domain; IPR032675: Leucine-rich repeat domain, L domain-like	GO:0005515 MF: protein binding	TE?	PF00646; PF08387	IPR001810; IPR006566; IPR032675	GO:0005515
TraesCS1D01G268900.1	1	***	tr|Q5TKI8|Q5TKI8_ORYSJ	Myb transcription factor	PF00249: Myb-like DNA-binding domain	IPR001005: SANT/Myb domain; IPR009057: Homeobox domain-like; IPR017930: Myb domain	GO:0003677 MF: DNA binding	G	PF00249	IPR001005; IPR009057; IPR017930	GO:0003677
TraesCS1D01G269500.1	1	***	sp|O80436|PTR29_ARATH	Protein NRT1/ PTR FAMILY 5.5	PF00854: POT family	IPR000109: Proton-dependent oligopeptide transporter family; IPR018456: PTR2 family proton/oligopeptide symporter, conserved site; IPR020846: Major facilitator superfamily domain	GO:0005215 MF: transporter activity;GO:0006810 BP: transport;GO:0006857 BP: oligopeptide transport;GO:0016020 CC: membrane	G	PF00854	IPR000109; IPR018456; IPR020846	GO:0005215; GO:0006810; GO:0006857; GO:0016020
TraesCS1D01G269600.1	1	***	sp|O80436|PTR29_ARATH	Protein NRT1/ PTR FAMILY 5.5	PF00854: POT family	IPR000109: Proton-dependent oligopeptide transporter family; IPR018456: PTR2 family proton/oligopeptide symporter, conserved site; IPR020846: Major facilitator superfamily domain	GO:0005215 MF: transporter activity;GO:0006810 BP: transport;GO:0006857 BP: oligopeptide transport;GO:0016020 CC: membrane	G	PF00854	IPR000109; IPR018456; IPR020846	GO:0005215; GO:0006810; GO:0006857; GO:0016020
TraesCS1D01G269700.1	1	***	sp|O80436|PTR29_ARATH	Protein NRT1/ PTR FAMILY 5.5	PF00854: POT family	IPR000109: Proton-dependent oligopeptide transporter family; IPR020846: Major facilitator superfamily domain	GO:0005215 MF: transporter activity;GO:0006810 BP: transport;GO:0016020 CC: membrane	G	PF00854	IPR000109; IPR020846	GO:0005215; GO:0006810; GO:0016020
TraesCS1D01G270100.1	1	***	tr|B6SKV6|B6SKV6_MAIZE	Gibberellin-regulated protein 2	PF02704: Gibberellin regulated protein	IPR003854: Gibberellin regulated protein		G	PF02704	IPR003854
TraesCS1D01G270300.1	1	***	tr|B6SKV6|B6SKV6_MAIZE	Gibberellin-regulated protein 2	PF02704: Gibberellin regulated protein	IPR003854: Gibberellin regulated protein		G	PF02704	IPR003854
TraesCS1D01G270700.1	1	***	tr|B4FBV9|B4FBV9_MAIZE	Transmembrane protein 18	PF14770: Transmembrane protein 18	IPR026721: Transmembrane protein 18		G	PF14770	IPR026721
TraesCS1D01G271100.1	1	***	AT5G17210.1	transmembrane protein, putative (DUF1218)	PF06749: Protein of unknown function (DUF1218)	IPR009606: Protein of unknown function DUF1218		G	PF06749	IPR009606
TraesCS1D01G271200.1	1	***	AT5G17210.1	transmembrane protein, putative (DUF1218)	PF06749: Protein of unknown function (DUF1218)	IPR009606: Protein of unknown function DUF1218		G	PF06749	IPR009606
TraesCS1D01G271400.1	1	***	AT5G17210.1	transmembrane protein, putative (DUF1218)	PF06749: Protein of unknown function (DUF1218)	IPR009606: Protein of unknown function DUF1218		G	PF06749	IPR009606
TraesCS1D01G271600.1	1	***	AT5G17210.1	transmembrane protein, putative (DUF1218)	PF06749: Protein of unknown function (DUF1218)	IPR009606: Protein of unknown function DUF1218		G	PF06749	IPR009606
TraesCS1D01G271700.1	1	***	AT5G17210.1	transmembrane protein, putative (DUF1218)	PF06749: Protein of unknown function (DUF1218)	IPR009606: Protein of unknown function DUF1218		G	PF06749	IPR009606
TraesCS1D01G271800.1	1	***	AT5G17210.1	transmembrane protein, putative (DUF1218)	PF06749: Protein of unknown function (DUF1218)	IPR009606: Protein of unknown function DUF1218		G	PF06749	IPR009606
TraesCS1D01G272600.1	1	*-*	tr|W9RA19|W9RA19_9ROSA	Ethylene-responsive transcription factor	PF00847: AP2 domain	IPR001471: AP2/ERF domain; IPR016177: DNA-binding domain	GO:0003677 MF: DNA binding;GO:0003700 MF: transcription factor activity, sequence-specific DNA binding;GO:0006355 BP: regulation of transcription, DNA-templated	G	PF00847	IPR001471; IPR016177	GO:0003677; GO:0003700; GO:0006355
TraesCS1D01G275400.1	1	***	tr|A2WX90|A2WX90_ORYSI	MYB transcription factor	PF00249: Myb-like DNA-binding domain	IPR001005: SANT/Myb domain; IPR006447: Myb domain, plants; IPR009057: Homeobox domain-like; IPR017877: Myb-like domain; IPR017930: Myb domain	GO:0003677 MF: DNA binding	G	PF00249	IPR001005; IPR006447; IPR009057; IPR017877; IPR017930	GO:0003677
TraesCS1D01G275500.1	1	***	tr|A0A061GU56|A0A061GU56_THECC	NAC domain protein,	PF02365: No apical meristem (NAM) protein	IPR003441: NAC domain	GO:0003677 MF: DNA binding;GO:0006355 BP: regulation of transcription, DNA-templated	G	PF02365	IPR003441	GO:0003677; GO:0006355
TraesCS1D01G275600.1	0	***	tr|M8AUK9|M8AUK9_AEGTA	Protein transport protein SEC24	PF04811: Sec23/Sec24 trunk domain; PF04815: Sec23/Sec24 helical domain	IPR002035: von Willebrand factor, type A; IPR006896: Sec23/Sec24, trunk domain; IPR006900: Sec23/Sec24, helical domain	GO:0006886 BP: intracellular protein transport;GO:0006888 BP: ER to Golgi vesicle-mediated transport;GO:0030127 CC: COPII vesicle coat	G	PF04811; PF04815	IPR002035; IPR006896; IPR006900	GO:0006886; GO:0006888; GO:0030127
TraesCS1D01G275600.2	1	***	tr|M8AUK9|M8AUK9_AEGTA	Protein transport protein SEC24	PF04810: Sec23/Sec24 zinc finger; PF04811: Sec23/Sec24 trunk domain; PF04815: Sec23/Sec24 helical domain	IPR002035: von Willebrand factor, type A; IPR006895: Zinc finger, Sec23/Sec24-type; IPR006896: Sec23/Sec24, trunk domain; IPR006900: Sec23/Sec24, helical domain	GO:0006886 BP: intracellular protein transport;GO:0006888 BP: ER to Golgi vesicle-mediated transport;GO:0008270 MF: zinc ion binding;GO:0030127 CC: COPII vesicle coat	G	PF04810; PF04811; PF04815	IPR002035; IPR006895; IPR006896; IPR006900	GO:0006886; GO:0006888; GO:0008270; GO:0030127
TraesCS1D01G277000.1	1	-**	AT1G71320.1	F-box family protein	PF00646: F-box domain	IPR001810: F-box domain	GO:0005515 MF: protein binding	TE?	PF00646	IPR001810	GO:0005515
TraesCS1D01G277600.1	1	***	tr|G7L6K2|G7L6K2_MEDTR	Auxin influx transporter	PF01490: Transmembrane amino acid transporter protein	IPR013057: Amino acid transporter, transmembrane domain		G	PF01490	IPR013057
TraesCS1D01G278200.1	1	***	tr|B7ZY89|B7ZY89_MAIZE	MYB transcription factor	PF00249: Myb-like DNA-binding domain	IPR001005: SANT/Myb domain; IPR006447: Myb domain, plants; IPR009057: Homeobox domain-like; IPR017884: SANT domain; IPR017930: Myb domain	GO:0003677 MF: DNA binding	G	PF00249	IPR001005; IPR006447; IPR009057; IPR017884; IPR017930	GO:0003677
TraesCS1D01G282800.1	1	--*	AT5G07610.1	F-box family protein	PF12937: F-box-like	IPR001810: F-box domain	GO:0005515 MF: protein binding	TE?	PF12937	IPR001810	GO:0005515
TraesCS1D01G283100.1	1	***	tr|Q0JHU7|Q0JHU7_ORYSJ	Myb-like protein	PF00249: Myb-like DNA-binding domain	IPR001005: SANT/Myb domain; IPR009057: Homeobox domain-like; IPR017930: Myb domain	GO:0003677 MF: DNA binding	G	PF00249	IPR001005; IPR009057; IPR017930	GO:0003677
TraesCS1D01G284100.1	1	*-*	tr|A0A0D6QX04|A0A0D6QX04_ARACU	GATA transcription factor	PF00320: GATA zinc finger	IPR000679: Zinc finger, GATA-type; IPR013088: Zinc finger, NHR/GATA-type	GO:0003700 MF: transcription factor activity, sequence-specific DNA binding;GO:0006355 BP: regulation of transcription, DNA-templated;GO:0008270 MF: zinc ion binding;GO:0043565 MF: sequence-specific DNA binding	G	PF00320	IPR000679; IPR013088	GO:0003700; GO:0006355; GO:0008270; GO:0043565
TraesCS1D01G285600.1	1	***	tr|W9QTH9|W9QTH9_9ROSA	F-box protein	PF03478: Protein of unknown function (DUF295)	IPR001810: F-box domain; IPR005174: Domain unknown function DUF295; IPR011042: Six-bladed beta-propeller, TolB-like	GO:0005515 MF: protein binding	TE?	PF03478	IPR001810; IPR005174; IPR011042	GO:0005515
TraesCS1D01G285700.1	1	***	tr|D7LQU0|D7LQU0_ARALL	F-box family protein		IPR001810: F-box domain	GO:0005515 MF: protein binding	TE?		IPR001810	GO:0005515
TraesCS1D01G290800.1	1	***	tr|A0A1J3J711|A0A1J3J711_NOCCA	F-box protein				TE?
TraesCS1D01G290900.1	1	***	tr|A0A1J3HJ41|A0A1J3HJ41_NOCCA	F-box protein				TE?
TraesCS1D01G292700.1	1	***	tr|K7UPF2|K7UPF2_MAIZE	WRKY transcription factor	PF03106: WRKY DNA -binding domain	IPR003657: WRKY domain	GO:0003700 MF: transcription factor activity, sequence-specific DNA binding;GO:0006355 BP: regulation of transcription, DNA-templated;GO:0043565 MF: sequence-specific DNA binding	G	PF03106	IPR003657	GO:0003700; GO:0006355; GO:0043565
TraesCS1D01G293600.1	1	***	tr|G7K772|G7K772_MEDTR	Abscisic acid receptor	PF10604: Polyketide cyclase / dehydrase and lipid transport	IPR019587: Polyketide cyclase/dehydrase; IPR023393: START-like domain		G	PF10604	IPR019587; IPR023393
TraesCS1D01G294100.1	1	--*	AT1G10110.1	F-box family protein	PF12937: F-box-like	IPR001810: F-box domain	GO:0005515 MF: protein binding	TE?	PF12937	IPR001810	GO:0005515
TraesCS1D01G294200.1	1	--*	AT1G10110.1	F-box family protein	PF03478: Protein of unknown function (DUF295)	IPR001810: F-box domain; IPR005174: Domain unknown function DUF295	GO:0005515 MF: protein binding	TE?	PF03478	IPR001810; IPR005174	GO:0005515
TraesCS1D01G295100.1	1	*-*	AT2G02030.1	F-box family protein	PF00646: F-box domain	IPR001810: F-box domain	GO:0005515 MF: protein binding	TE?	PF00646	IPR001810	GO:0005515
TraesCS1D01G295200.1	1	***	tr|I6M0H0|I6M0H0_9ROSI	Photosystem II reaction center protein L	PF02419: PsbL protein	IPR003372: Photosystem II PsbL	GO:0009523 CC: photosystem II;GO:0009539 CC: photosystem II reaction center;GO:0015979 BP: photosynthesis;GO:0016020 CC: membrane	G	PF02419	IPR003372	GO:0009523; GO:0009539; GO:0015979; GO:0016020
TraesCS1D01G295700.1	1	--*	AT1G57790.1	F-box family protein		IPR001810: F-box domain	GO:0005515 MF: protein binding	TE?		IPR001810	GO:0005515
TraesCS1D01G296900.1	1	--*	AT1G15680.1	F-box family protein		IPR001810: F-box domain	GO:0005515 MF: protein binding	TE?		IPR001810	GO:0005515
TraesCS1D01G297000.1	1	--*	AT2G02030.1	F-box family protein		IPR001810: F-box domain	GO:0005515 MF: protein binding	TE?		IPR001810	GO:0005515
TraesCS1D01G297100.1	1	***	tr|B6TW94|B6TW94_MAIZE	F-box domain containing protein				TE?
TraesCS1D01G300200.1	1	***	AT3G51580.1	transmembrane protein				G
TraesCS1D01G300300.1	1	***	tr|G7K643|G7K643_MEDTR	WRKY family transcription factor	PF03106: WRKY DNA -binding domain	IPR003657: WRKY domain	GO:0003700 MF: transcription factor activity, sequence-specific DNA binding;GO:0006355 BP: regulation of transcription, DNA-templated;GO:0043565 MF: sequence-specific DNA binding	G	PF03106	IPR003657	GO:0003700; GO:0006355; GO:0043565
TraesCS1D01G300400.1	1	*-*	tr|A0A191XX56|A0A191XX56_WHEAT	WRKY transcription factor	PF03106: WRKY DNA -binding domain	IPR003657: WRKY domain	GO:0003700 MF: transcription factor activity, sequence-specific DNA binding;GO:0006355 BP: regulation of transcription, DNA-templated;GO:0043565 MF: sequence-specific DNA binding	G	PF03106	IPR003657	GO:0003700; GO:0006355; GO:0043565
TraesCS1D01G300500.1	1	*-*	tr|D1LDG8|D1LDG8_VITPS	WRKY transcription factor	PF03106: WRKY DNA -binding domain	IPR003657: WRKY domain	GO:0003700 MF: transcription factor activity, sequence-specific DNA binding;GO:0006355 BP: regulation of transcription, DNA-templated;GO:0043565 MF: sequence-specific DNA binding	G	PF03106	IPR003657	GO:0003700; GO:0006355; GO:0043565
TraesCS1D01G300600.1	1	*-*	tr|A0A191XX56|A0A191XX56_WHEAT	WRKY transcription factor	PF03106: WRKY DNA -binding domain	IPR003657: WRKY domain	GO:0003700 MF: transcription factor activity, sequence-specific DNA binding;GO:0006355 BP: regulation of transcription, DNA-templated;GO:0043565 MF: sequence-specific DNA binding	G	PF03106	IPR003657	GO:0003700; GO:0006355; GO:0043565
TraesCS1D01G300700.1	1	*-*	tr|A0A072V0I2|A0A072V0I2_MEDTR	WRKY family transcription factor	PF03106: WRKY DNA -binding domain	IPR003657: WRKY domain	GO:0003700 MF: transcription factor activity, sequence-specific DNA binding;GO:0006355 BP: regulation of transcription, DNA-templated;GO:0043565 MF: sequence-specific DNA binding	G	PF03106	IPR003657	GO:0003700; GO:0006355; GO:0043565
TraesCS1D01G300900.1	1	*-*	tr|A0A191XX56|A0A191XX56_WHEAT	WRKY transcription factor	PF03106: WRKY DNA -binding domain	IPR003657: WRKY domain	GO:0003700 MF: transcription factor activity, sequence-specific DNA binding;GO:0006355 BP: regulation of transcription, DNA-templated;GO:0043565 MF: sequence-specific DNA binding	G	PF03106	IPR003657	GO:0003700; GO:0006355; GO:0043565
TraesCS1D01G301500.1	1	***	tr|M8C1I3|M8C1I3_AEGTA	Sulfotransferase	PF00685: Sulfotransferase domain	IPR000863: Sulfotransferase domain; IPR027417: P-loop containing nucleoside triphosphate hydrolase	GO:0008146 MF: sulfotransferase activity	G	PF00685	IPR000863; IPR027417	GO:0008146
TraesCS1D01G301700.1	1	***	tr|A0A1D5STK8|A0A1D5STK8_WHEAT	Glycosyltransferase	PF00201: UDP-glucoronosyl and UDP-glucosyl transferase	IPR002213: UDP-glucuronosyl/UDP-glucosyltransferase	GO:0008152 BP: metabolic process;GO:0016758 MF: transferase activity, transferring hexosyl groups	G	PF00201	IPR002213	GO:0008152; GO:0016758
TraesCS1D01G301800.1	1	***	tr|A0A1D5STK8|A0A1D5STK8_WHEAT	Glycosyltransferase	PF00201: UDP-glucoronosyl and UDP-glucosyl transferase	IPR002213: UDP-glucuronosyl/UDP-glucosyltransferase	GO:0008152 BP: metabolic process;GO:0016758 MF: transferase activity, transferring hexosyl groups	G	PF00201	IPR002213	GO:0008152; GO:0016758
TraesCS1D01G305000.1	1	-**	AT3G47510.1	transmembrane protein				G
TraesCS1D01G305200.1	0	***	tr|N1QXK1|N1QXK1_AEGTA	Myb family transcription factor APL	PF14379: MYB-CC type transfactor, LHEQLE motif	IPR006447: Myb domain, plants; IPR009057: Homeobox domain-like; IPR025756: MYB-CC type transcription factor, LHEQLE-containing domain	GO:0003677 MF: DNA binding	G	PF14379	IPR006447; IPR009057; IPR025756	GO:0003677
TraesCS1D01G305200.2	1	***	tr|N1QXK1|N1QXK1_AEGTA	Myb family transcription factor APL	PF00249: Myb-like DNA-binding domain; PF14379: MYB-CC type transfactor, LHEQLE motif	IPR001005: SANT/Myb domain; IPR006447: Myb domain, plants; IPR009057: Homeobox domain-like; IPR017930: Myb domain; IPR025756: MYB-CC type transcription factor, LHEQLE-containing domain	GO:0003677 MF: DNA binding	G	PF00249; PF14379	IPR001005; IPR006447; IPR009057; IPR017930; IPR025756	GO:0003677
TraesCS1D01G306200.1	1	***	tr|A0A1D5SZW2|A0A1D5SZW2_WHEAT	Chlorophyll a-b binding protein, chloroplastic	PF00504: Chlorophyll A-B binding protein	IPR022796: Chlorophyll A-B binding protein; IPR023329: Chlorophyll a/b binding protein domain		G	PF00504	IPR022796; IPR023329
TraesCS1D01G306300.1	1	--*	AT2G39415.1	F-box family protein	PF08387: FBD	IPR001810: F-box domain; IPR006566: FBD domain; IPR032675: Leucine-rich repeat domain, L domain-like	GO:0005515 MF: protein binding	TE?	PF08387	IPR001810; IPR006566; IPR032675	GO:0005515
TraesCS1D01G306400.1	1	*-*	AT1G47915.1	F-box family protein		IPR001810: F-box domain; IPR032675: Leucine-rich repeat domain, L domain-like	GO:0005515 MF: protein binding	TE?		IPR001810; IPR032675	GO:0005515
TraesCS1D01G306500.1	1	*-*	AT1G49610.1	F-box family protein	PF08387: FBD	IPR001810: F-box domain; IPR006566: FBD domain; IPR032675: Leucine-rich repeat domain, L domain-like	GO:0005515 MF: protein binding	TE?	PF08387	IPR001810; IPR006566; IPR032675	GO:0005515
TraesCS1D01G307200.1	1	***	tr|A0A1E5VY85|A0A1E5VY85_9POAL	F-box protein		IPR001810: F-box domain; IPR032675: Leucine-rich repeat domain, L domain-like	GO:0005515 MF: protein binding	TE?		IPR001810; IPR032675	GO:0005515
TraesCS1D01G307500.1	0	***	tr|F1DJV3|F1DJV3_MAIZE	MYB transcription factor	PF00249: Myb-like DNA-binding domain	IPR001005: SANT/Myb domain; IPR009057: Homeobox domain-like; IPR017930: Myb domain	GO:0003677 MF: DNA binding	G	PF00249	IPR001005; IPR009057; IPR017930	GO:0003677
TraesCS1D01G307500.2	1	***	tr|F1DJV3|F1DJV3_MAIZE	MYB transcription factor	PF00249: Myb-like DNA-binding domain	IPR001005: SANT/Myb domain; IPR009057: Homeobox domain-like; IPR017930: Myb domain	GO:0003677 MF: DNA binding	G	PF00249	IPR001005; IPR009057; IPR017930	GO:0003677
TraesCS1D01G307900.1	1	--*	tr|F8RT46|F8RT46_JUNEF	Photosystem I assembly protein Ycf4				G
TraesCS1D01G308600.1	1	***	tr|Q5IWM2|Q5IWM2_WHEAT	MYB transcription factor	PF00249: Myb-like DNA-binding domain; PF14379: MYB-CC type transfactor, LHEQLE motif	IPR001005: SANT/Myb domain; IPR006447: Myb domain, plants; IPR009057: Homeobox domain-like; IPR017930: Myb domain; IPR025756: MYB-CC type transcription factor, LHEQLE-containing domain	GO:0003677 MF: DNA binding	G	PF00249; PF14379	IPR001005; IPR006447; IPR009057; IPR017930; IPR025756	GO:0003677
TraesCS1D01G308600.2	0	***	tr|Q5IWM2|Q5IWM2_WHEAT	MYB transcription factor	PF00249: Myb-like DNA-binding domain; PF14379: MYB-CC type transfactor, LHEQLE motif	IPR001005: SANT/Myb domain; IPR006447: Myb domain, plants; IPR009057: Homeobox domain-like; IPR017930: Myb domain; IPR025756: MYB-CC type transcription factor, LHEQLE-containing domain	GO:0003677 MF: DNA binding	G	PF00249; PF14379	IPR001005; IPR006447; IPR009057; IPR017930; IPR025756	GO:0003677
TraesCS1D01G308900.1	1	*-*	AT5G45540.1	transmembrane protein, putative (DUF594)	PF13968: Domain of unknown function (DUF4220); PF04578: Protein of unknown function, DUF594	IPR007658: Protein of unknown function DUF594; IPR025315: Domain of unknown function DUF4220		G	PF13968; PF04578	IPR007658; IPR025315
TraesCS1D01G309600.1	1	***	tr|A0A077RXF4|A0A077RXF4_WHEAT	ABC subfamily C transporter	PF00664: ABC transporter transmembrane region; PF00005: ABC transporter	IPR003439: ABC transporter-like; IPR003593: AAA+ ATPase domain; IPR011527: ABC transporter type 1, transmembrane domain; IPR017871: ABC transporter, conserved site; IPR027417: P-loop containing nucleoside triphosphate hydrolase	GO:0005524 MF: ATP binding;GO:0006810 BP: transport;GO:0016021 CC: integral component of membrane;GO:0016887 MF: ATPase activity;GO:0042626 MF: ATPase activity, coupled to transmembrane movement of substances;GO:0055085 BP: transmembrane transport	G	PF00664; PF00005	IPR003439; IPR003593; IPR011527; IPR017871; IPR027417	GO:0005524; GO:0006810; GO:0016021; GO:0016887; GO:0042626; GO:0055085
TraesCS1D01G309700.1	1	***	tr|A0A067XTI9|A0A067XTI9_CICAR	UDP-glycosyltransferase	PF00201: UDP-glucoronosyl and UDP-glucosyl transferase	IPR002213: UDP-glucuronosyl/UDP-glucosyltransferase	GO:0008152 BP: metabolic process;GO:0016758 MF: transferase activity, transferring hexosyl groups	G	PF00201	IPR002213	GO:0008152; GO:0016758
TraesCS1D01G310700.1	1	*-*	tr|A0A0K9PHE8|A0A0K9PHE8_ZOSMR	MADS-box transcription factor	PF00319: SRF-type transcription factor (DNA-binding and dimerisation domain)	IPR002100: Transcription factor, MADS-box	GO:0003677 MF: DNA binding;GO:0046983 MF: protein dimerization activity	G	PF00319	IPR002100	GO:0003677; GO:0046983
TraesCS1D01G310900.1	1	***	tr|A0A061GQT5|A0A061GQT5_THECC	Nucleotide-sugar transporter family protein	PF03151: Triose-phosphate Transporter family	IPR004853: Sugar phosphate transporter domain		G	PF03151	IPR004853
TraesCS1D01G311100.1	1	***	tr|A0A0K9PCY8|A0A0K9PCY8_ZOSMR	EID1-like F-box protein 2	PF12937: F-box-like	IPR001810: F-box domain	GO:0005515 MF: protein binding	TE?	PF12937	IPR001810	GO:0005515
TraesCS1D01G313200.1	1	*-*	AT3G44810.1	F-box family protein	PF00646: F-box domain	IPR001810: F-box domain; IPR032675: Leucine-rich repeat domain, L domain-like	GO:0005515 MF: protein binding	TE?	PF00646	IPR001810; IPR032675	GO:0005515
TraesCS1D01G314700.1	1	*-*	tr|B9RBB0|B9RBB0_RICCO	Ethylene-responsive transcription factor, putative	PF00847: AP2 domain	IPR001471: AP2/ERF domain; IPR016177: DNA-binding domain	GO:0003677 MF: DNA binding;GO:0003700 MF: transcription factor activity, sequence-specific DNA binding;GO:0006355 BP: regulation of transcription, DNA-templated	G	PF00847	IPR001471; IPR016177	GO:0003677; GO:0003700; GO:0006355
TraesCS1D01G314800.1	1	***	tr|D3YE95|D3YE95_WHEAT	Ethylene-responsive factor-like transcription factor	PF00847: AP2 domain	IPR001471: AP2/ERF domain; IPR016177: DNA-binding domain	GO:0003677 MF: DNA binding;GO:0003700 MF: transcription factor activity, sequence-specific DNA binding;GO:0006355 BP: regulation of transcription, DNA-templated	G	PF00847	IPR001471; IPR016177	GO:0003677; GO:0003700; GO:0006355
2A.1
TraesCS2A01G017300.1	1	--*	AT1G56400.2	F-box family protein	PF08387: FBD	IPR006566: FBD domain; IPR032675: Leucine-rich repeat domain, L domain-like		G	PF08387	IPR006566; IPR032675
TraesCS2A01G019300.1	1	***	tr|A0A0B5JG71|A0A0B5JG71_9ASPA	WRKY transcription factor	PF03106: WRKY DNA -binding domain	IPR003657: WRKY domain	GO:0003700 MF: transcription factor activity, sequence-specific DNA binding;GO:0006355 BP: regulation of transcription, DNA-templated;GO:0043565 MF: sequence-specific DNA binding	G	PF03106	IPR003657	GO:0003700; GO:0006355; GO:0043565
TraesCS2A01G020500.1	1	*-*	AT5G45540.1	transmembrane protein, putative (DUF594)	PF13968: Domain of unknown function (DUF4220)	IPR025315: Domain of unknown function DUF4220		G	PF13968	IPR025315
TraesCS2A01G020600.1	1	*-*	AT5G45540.1	transmembrane protein, putative (DUF594)	PF13968: Domain of unknown function (DUF4220)	IPR025315: Domain of unknown function DUF4220		G	PF13968	IPR025315
TraesCS2A01G021100.1	1	*-*	AT5G45480.1	transmembrane protein, putative (DUF594)	PF13968: Domain of unknown function (DUF4220); PF04578: Protein of unknown function, DUF594	IPR007658: Protein of unknown function DUF594; IPR025315: Domain of unknown function DUF4220		G	PF13968; PF04578	IPR007658; IPR025315
TraesCS2A01G021300.1	1	*-*	AT5G45540.1	transmembrane protein, putative (DUF594)	PF13968: Domain of unknown function (DUF4220); PF04578: Protein of unknown function, DUF594	IPR007658: Protein of unknown function DUF594; IPR025315: Domain of unknown function DUF4220		G	PF13968; PF04578	IPR007658; IPR025315
TraesCS2A01G021400.1	1	***	tr|A0A0B5JG71|A0A0B5JG71_9ASPA	WRKY transcription factor	PF03106: WRKY DNA -binding domain	IPR003657: WRKY domain	GO:0003700 MF: transcription factor activity, sequence-specific DNA binding;GO:0006355 BP: regulation of transcription, DNA-templated;GO:0043565 MF: sequence-specific DNA binding	G	PF03106	IPR003657	GO:0003700; GO:0006355; GO:0043565
TraesCS2A01G021600.1	1	*-*	AT5G45540.1	transmembrane protein, putative (DUF594)	PF13968: Domain of unknown function (DUF4220); PF04578: Protein of unknown function, DUF594	IPR007658: Protein of unknown function DUF594; IPR025315: Domain of unknown function DUF4220		G	PF13968; PF04578	IPR007658; IPR025315
TraesCS2A01G028000.1	1	***	tr|A0A1D5TKJ8|A0A1D5TKJ8_WHEAT	Glycosyltransferase	PF00201: UDP-glucoronosyl and UDP-glucosyl transferase	IPR002213: UDP-glucuronosyl/UDP-glucosyltransferase	GO:0008152 BP: metabolic process;GO:0016758 MF: transferase activity, transferring hexosyl groups	G	PF00201	IPR002213	GO:0008152; GO:0016758
TraesCS2A01G028400.1	1	***	tr|M7ZVY8|M7ZVY8_TRIUA	Glycosyltransferase	PF00201: UDP-glucoronosyl and UDP-glucosyl transferase	IPR002213: UDP-glucuronosyl/UDP-glucosyltransferase	GO:0008152 BP: metabolic process;GO:0016758 MF: transferase activity, transferring hexosyl groups	G	PF00201	IPR002213	GO:0008152; GO:0016758
TraesCS2A01G028500.1	1	***	tr|M7ZVY8|M7ZVY8_TRIUA	Glycosyltransferase	PF00201: UDP-glucoronosyl and UDP-glucosyl transferase	IPR002213: UDP-glucuronosyl/UDP-glucosyltransferase	GO:0008152 BP: metabolic process;GO:0016758 MF: transferase activity, transferring hexosyl groups	G	PF00201	IPR002213	GO:0008152; GO:0016758
TraesCS2A01G028700.1	1	***	tr|N1QVN7|N1QVN7_AEGTA	Glycosyltransferase	PF00201: UDP-glucoronosyl and UDP-glucosyl transferase	IPR002213: UDP-glucuronosyl/UDP-glucosyltransferase	GO:0008152 BP: metabolic process;GO:0016758 MF: transferase activity, transferring hexosyl groups	G	PF00201	IPR002213	GO:0008152; GO:0016758
TraesCS2A01G028800.1	0	***	tr|A0A072URQ8|A0A072URQ8_MEDTR	ABC transporter B family protein	PF00664: ABC transporter transmembrane region; PF00005: ABC transporter	IPR003439: ABC transporter-like; IPR003593: AAA+ ATPase domain; IPR011527: ABC transporter type 1, transmembrane domain; IPR017871: ABC transporter, conserved site; IPR027417: P-loop containing nucleoside triphosphate hydrolase	GO:0005524 MF: ATP binding;GO:0006810 BP: transport;GO:0016021 CC: integral component of membrane;GO:0016887 MF: ATPase activity;GO:0042626 MF: ATPase activity, coupled to transmembrane movement of substances;GO:0055085 BP: transmembrane transport	G	PF00664; PF00005	IPR003439; IPR003593; IPR011527; IPR017871; IPR027417	GO:0005524; GO:0006810; GO:0016021; GO:0016887; GO:0042626; GO:0055085
TraesCS2A01G028800.2	1	***	tr|A0A072URQ8|A0A072URQ8_MEDTR	ABC transporter B family protein	PF00664: ABC transporter transmembrane region; PF00005: ABC transporter	IPR003439: ABC transporter-like; IPR003593: AAA+ ATPase domain; IPR011527: ABC transporter type 1, transmembrane domain; IPR017871: ABC transporter, conserved site; IPR027417: P-loop containing nucleoside triphosphate hydrolase	GO:0005524 MF: ATP binding;GO:0006810 BP: transport;GO:0016021 CC: integral component of membrane;GO:0016887 MF: ATPase activity;GO:0042626 MF: ATPase activity, coupled to transmembrane movement of substances;GO:0055085 BP: transmembrane transport	G	PF00664; PF00005	IPR003439; IPR003593; IPR011527; IPR017871; IPR027417	GO:0005524; GO:0006810; GO:0016021; GO:0016887; GO:0042626; GO:0055085
TraesCS2A01G029000.1	1	***	tr|M7ZLY8|M7ZLY8_TRIUA	Glycosyltransferase	PF00201: UDP-glucoronosyl and UDP-glucosyl transferase	IPR002213: UDP-glucuronosyl/UDP-glucosyltransferase	GO:0008152 BP: metabolic process;GO:0016758 MF: transferase activity, transferring hexosyl groups	G	PF00201	IPR002213	GO:0008152; GO:0016758
TraesCS2A01G029100.1	1	*-*	tr|M7ZVY8|M7ZVY8_TRIUA	Glycosyltransferase	PF00201: UDP-glucoronosyl and UDP-glucosyl transferase	IPR002213: UDP-glucuronosyl/UDP-glucosyltransferase	GO:0008152 BP: metabolic process;GO:0016758 MF: transferase activity, transferring hexosyl groups	G	PF00201	IPR002213	GO:0008152; GO:0016758
TraesCS2A01G029200.1	0	*-*	tr|M7ZVY8|M7ZVY8_TRIUA	Glycosyltransferase				G
TraesCS2A01G029200.2	1	*-*	tr|M7ZVY8|M7ZVY8_TRIUA	Glycosyltransferase				G
TraesCS2A01G032400.1	1	***	AT3G60040.4	F-box family protein	PF08387: FBD	IPR001810: F-box domain; IPR006566: FBD domain; IPR032675: Leucine-rich repeat domain, L domain-like	GO:0005515 MF: protein binding	TE?	PF08387	IPR001810; IPR006566; IPR032675	GO:0005515
TraesCS2A01G032900.1	1	--*	AT1G30920.1	F-box family protein	PF12937: F-box-like	IPR001810: F-box domain	GO:0005515 MF: protein binding	TE?	PF12937	IPR001810	GO:0005515
TraesCS2A01G038500.1	1	--*	AT3G02260.4	auxin transport protein (BIG)				G
TraesCS2A01G038600.1	1	*-*	tr|A0A1J6K5J8|A0A1J6K5J8_NICAT	F-box protein	PF00646: F-box domain	IPR001810: F-box domain; IPR017451: F-box associated interaction domain	GO:0005515 MF: protein binding	TE?	PF00646	IPR001810; IPR017451	GO:0005515
TraesCS2A01G038800.1	1	*-*	AT5G45540.1	transmembrane protein, putative (DUF594)	PF13968: Domain of unknown function (DUF4220); PF04578: Protein of unknown function, DUF594	IPR007658: Protein of unknown function DUF594; IPR025315: Domain of unknown function DUF4220		G	PF13968; PF04578	IPR007658; IPR025315
TraesCS2A01G039700.1	0	***	tr|J3LUR8|J3LUR8_ORYBR	Glycosyltransferase	PF03407: Nucleotide-diphospho-sugar transferase	IPR005069: Nucleotide-diphospho-sugar transferase		G	PF03407	IPR005069
TraesCS2A01G039700.2	1	***	tr|J3LUR8|J3LUR8_ORYBR	Glycosyltransferase	PF03407: Nucleotide-diphospho-sugar transferase	IPR005069: Nucleotide-diphospho-sugar transferase		G	PF03407	IPR005069
TraesCS2A01G040100.1	0	***	tr|B4FAA8|B4FAA8_MAIZE	Transmembrane protein 115	PF08551: Eukaryotic integral membrane protein (DUF1751)	IPR013861: Transmembrane protein DUF1751, eukaryotic; IPR022764: Peptidase S54, rhomboid domain	GO:0004252 MF: serine-type endopeptidase activity;GO:0006890 BP: retrograde vesicle-mediated transport, Golgi to ER;GO:0016021 CC: integral component of membrane	G	PF08551	IPR013861; IPR022764	GO:0004252; GO:0006890; GO:0016021
TraesCS2A01G040100.2	1	***	tr|B4FAA8|B4FAA8_MAIZE	Transmembrane protein 115	PF08551: Eukaryotic integral membrane protein (DUF1751)	IPR013861: Transmembrane protein DUF1751, eukaryotic; IPR022764: Peptidase S54, rhomboid domain	GO:0004252 MF: serine-type endopeptidase activity;GO:0006890 BP: retrograde vesicle-mediated transport, Golgi to ER;GO:0016021 CC: integral component of membrane	G	PF08551	IPR013861; IPR022764	GO:0004252; GO:0006890; GO:0016021
TraesCS2A01G040300.1	1	***	tr|A0A1D5TJ09|A0A1D5TJ09_WHEAT	Glycosyltransferases	PF03360: Glycosyltransferase family 43	IPR005027: Glycosyl transferase, family 43; IPR029044: Nucleotide-diphospho-sugar transferases	GO:0015018 MF: galactosylgalactosylxylosylprotein 3-beta-glucuronosyltransferase activity;GO:0016020 CC: membrane	G	PF03360	IPR005027; IPR029044	GO:0015018; GO:0016020
TraesCS2A01G040300.2	0	***	tr|A0A1D5TJ10|A0A1D5TJ10_WHEAT	Glycosyltransferases	PF03360: Glycosyltransferase family 43	IPR005027: Glycosyl transferase, family 43; IPR029044: Nucleotide-diphospho-sugar transferases	GO:0015018 MF: galactosylgalactosylxylosylprotein 3-beta-glucuronosyltransferase activity;GO:0016020 CC: membrane	G	PF03360	IPR005027; IPR029044	GO:0015018; GO:0016020
TraesCS2A01G040400.1	1	-**	AT5G49610.1	F-box family protein	PF08268: F-box associated domain	IPR013187: F-box associated domain, type 3		TE?	PF08268	IPR013187
TraesCS2A01G041500.1	1	*-*	tr|G7JJQ4|G7JJQ4_MEDTR	Ethylene-responsive transcription factor	PF00847: AP2 domain	IPR001471: AP2/ERF domain; IPR016177: DNA-binding domain	GO:0003677 MF: DNA binding;GO:0003700 MF: transcription factor activity, sequence-specific DNA binding;GO:0006355 BP: regulation of transcription, DNA-templated	G	PF00847	IPR001471; IPR016177	GO:0003677; GO:0003700; GO:0006355
TraesCS2A01G041600.1	1	***	tr|G7JJR7|G7JJR7_MEDTR	Ethylene-responsive transcription factor	PF00847: AP2 domain	IPR001471: AP2/ERF domain; IPR016177: DNA-binding domain	GO:0003677 MF: DNA binding;GO:0003700 MF: transcription factor activity, sequence-specific DNA binding;GO:0006355 BP: regulation of transcription, DNA-templated	G	PF00847	IPR001471; IPR016177	GO:0003677; GO:0003700; GO:0006355
TraesCS2A01G043200.1	1	***	tr|W5B0V2|W5B0V2_WHEAT	Bidirectional sugar transporter SWEET	PF03083: Sugar efflux transporter for intercellular exchange	IPR004316: SWEET sugar transporter	GO:0016021 CC: integral component of membrane	G	PF03083	IPR004316	GO:0016021
TraesCS2A01G043400.1	1	***	tr|W5B5L4|W5B5L4_WHEAT	Bidirectional sugar transporter SWEET	PF03083: Sugar efflux transporter for intercellular exchange	IPR004316: SWEET sugar transporter	GO:0016021 CC: integral component of membrane	G	PF03083	IPR004316	GO:0016021
TraesCS2A01G043600.1	1	*-*	tr|B9SRT4|B9SRT4_RICCO	WRKY transcription factor, putative	PF03106: WRKY DNA -binding domain	IPR003657: WRKY domain	GO:0003700 MF: transcription factor activity, sequence-specific DNA binding;GO:0006355 BP: regulation of transcription, DNA-templated;GO:0043565 MF: sequence-specific DNA binding	G	PF03106	IPR003657	GO:0003700; GO:0006355; GO:0043565
TraesCS2A01G043700.1	1	***	tr|B9SRT4|B9SRT4_RICCO	WRKY transcription factor, putative	PF03106: WRKY DNA -binding domain	IPR003657: WRKY domain	GO:0003700 MF: transcription factor activity, sequence-specific DNA binding;GO:0006355 BP: regulation of transcription, DNA-templated;GO:0043565 MF: sequence-specific DNA binding	G	PF03106	IPR003657	GO:0003700; GO:0006355; GO:0043565
TraesCS2A01G043800.1	1	*-*	tr|B9SRT4|B9SRT4_RICCO	WRKY transcription factor, putative	PF03106: WRKY DNA -binding domain	IPR003657: WRKY domain	GO:0003700 MF: transcription factor activity, sequence-specific DNA binding;GO:0006355 BP: regulation of transcription, DNA-templated;GO:0043565 MF: sequence-specific DNA binding	G	PF03106	IPR003657	GO:0003700; GO:0006355; GO:0043565
TraesCS2A01G045500.1	1	***	tr|A0A1C8DRT0|A0A1C8DRT0_CATRO	NRT1/PTR family protein 2.2	PF00854: POT family	IPR000109: Proton-dependent oligopeptide transporter family; IPR020846: Major facilitator superfamily domain	GO:0005215 MF: transporter activity;GO:0006810 BP: transport;GO:0016020 CC: membrane	G	PF00854	IPR000109; IPR020846	GO:0005215; GO:0006810; GO:0016020
TraesCS2A01G046400.1	0	***	tr|B9RF04|B9RF04_RICCO	Sugar transporter, putative	PF00083: Sugar (and other) transporter	IPR003663: Sugar/inositol transporter; IPR005828: Major facilitator, sugar transporter-like; IPR005829: Sugar transporter, conserved site; IPR020846: Major facilitator superfamily domain	GO:0005215 MF: transporter activity;GO:0016020 CC: membrane;GO:0016021 CC: integral component of membrane;GO:0022857 MF: transmembrane transporter activity;GO:0022891 MF: substrate-specific transmembrane transporter activity;GO:0055085 BP: transmembrane transport	G	PF00083	IPR003663; IPR005828; IPR005829; IPR020846	GO:0005215; GO:0016020; GO:0016021; GO:0022857; GO:0022891; GO:0055085
TraesCS2A01G046400.2	1	***	tr|B9RF04|B9RF04_RICCO	Sugar transporter, putative	PF00083: Sugar (and other) transporter	IPR003663: Sugar/inositol transporter; IPR005828: Major facilitator, sugar transporter-like; IPR005829: Sugar transporter, conserved site; IPR020846: Major facilitator superfamily domain	GO:0005215 MF: transporter activity;GO:0016020 CC: membrane;GO:0016021 CC: integral component of membrane;GO:0022857 MF: transmembrane transporter activity;GO:0022891 MF: substrate-specific transmembrane transporter activity;GO:0055085 BP: transmembrane transport	G	PF00083	IPR003663; IPR005828; IPR005829; IPR020846	GO:0005215; GO:0016020; GO:0016021; GO:0022857; GO:0022891; GO:0055085
TraesCS2A01G046600.1	1	***	tr|B9RF04|B9RF04_RICCO	Sugar transporter, putative	PF00083: Sugar (and other) transporter	IPR003663: Sugar/inositol transporter; IPR005828: Major facilitator, sugar transporter-like; IPR005829: Sugar transporter, conserved site; IPR020846: Major facilitator superfamily domain	GO:0005215 MF: transporter activity;GO:0016020 CC: membrane;GO:0016021 CC: integral component of membrane;GO:0022857 MF: transmembrane transporter activity;GO:0022891 MF: substrate-specific transmembrane transporter activity;GO:0055085 BP: transmembrane transport	G	PF00083	IPR003663; IPR005828; IPR005829; IPR020846	GO:0005215; GO:0016020; GO:0016021; GO:0022857; GO:0022891; GO:0055085
TraesCS2A01G047300.1	1	***	tr|B8ZWH5|B8ZWH5_HORVU	Phosphate transporter	PF00083: Sugar (and other) transporter	IPR004738: Phosphate permease; IPR005828: Major facilitator, sugar transporter-like; IPR020846: Major facilitator superfamily domain	GO:0005315 MF: inorganic phosphate transmembrane transporter activity;GO:0006817 BP: phosphate ion transport;GO:0016021 CC: integral component of membrane;GO:0022857 MF: transmembrane transporter activity;GO:0055085 BP: transmembrane transport	G	PF00083	IPR004738; IPR005828; IPR020846	GO:0005315; GO:0006817; GO:0016021; GO:0022857; GO:0055085
TraesCS2A01G047400.1	1	***	tr|C0LZ80|C0LZ80_SOYBN	Phosphate transporter	PF00083: Sugar (and other) transporter	IPR005828: Major facilitator, sugar transporter-like; IPR020846: Major facilitator superfamily domain	GO:0016021 CC: integral component of membrane;GO:0022857 MF: transmembrane transporter activity;GO:0055085 BP: transmembrane transport	G	PF00083	IPR005828; IPR020846	GO:0016021; GO:0022857; GO:0055085
TraesCS2A01G047500.1	1	***	tr|A0A199W3W7|A0A199W3W7_ANACO	Flowering-promoting factor 1-like protein 1				G
TraesCS2A01G047700.1	1	***	tr|C3SA46|C3SA46_BRADI	F-box domain protein				TE?
TraesCS2A01G049700.1	0	***	tr|A0A0K9PAR3|A0A0K9PAR3_ZOSMR	ABC transporter G family member	PF00005: ABC transporter	IPR003439: ABC transporter-like; IPR003593: AAA+ ATPase domain; IPR017871: ABC transporter, conserved site; IPR027417: P-loop containing nucleoside triphosphate hydrolase	GO:0005524 MF: ATP binding;GO:0016887 MF: ATPase activity	G	PF00005	IPR003439; IPR003593; IPR017871; IPR027417	GO:0005524; GO:0016887
TraesCS2A01G049700.2	1	***	tr|A0A0K9PAR3|A0A0K9PAR3_ZOSMR	ABC transporter G family member	PF00005: ABC transporter	IPR003439: ABC transporter-like; IPR003593: AAA+ ATPase domain; IPR017871: ABC transporter, conserved site; IPR027417: P-loop containing nucleoside triphosphate hydrolase	GO:0005524 MF: ATP binding;GO:0016887 MF: ATPase activity	G	PF00005	IPR003439; IPR003593; IPR017871; IPR027417	GO:0005524; GO:0016887
TraesCS2A01G049800.1	1	*-*	AT1G57790.1	F-box family protein	PF12937: F-box-like; PF03478: Protein of unknown function (DUF295)	IPR001810: F-box domain; IPR005174: Domain unknown function DUF295; IPR015943: WD40/YVTN repeat-like-containing domain	GO:0005515 MF: protein binding	TE?	PF12937; PF03478	IPR001810; IPR005174; IPR015943	GO:0005515
TraesCS2A01G050000.1	1	-**	AT4G12810.1	F-box family protein	PF03478: Protein of unknown function (DUF295)	IPR001810: F-box domain; IPR005174: Domain unknown function DUF295	GO:0005515 MF: protein binding	TE?	PF03478	IPR001810; IPR005174	GO:0005515
TraesCS2A01G050200.1	1	*-*	AT5G49610.1	F-box family protein	PF00646: F-box domain	IPR001810: F-box domain; IPR015943: WD40/YVTN repeat-like-containing domain	GO:0005515 MF: protein binding	TE?	PF00646	IPR001810; IPR015943	GO:0005515
TraesCS2A01G050700.1	1	*-*	AT1G71320.1	F-box family protein	PF00646: F-box domain	IPR001810: F-box domain	GO:0005515 MF: protein binding	TE?	PF00646	IPR001810	GO:0005515
TraesCS2A01G051300.1	1	*-*	AT3G17500.2	F-box family protein	PF12937: F-box-like	IPR001810: F-box domain; IPR017451: F-box associated interaction domain	GO:0005515 MF: protein binding	TE?	PF12937	IPR001810; IPR017451	GO:0005515
TraesCS2A01G051400.1	1	***	tr|A0A0D3DF40|A0A0D3DF40_BRAOL	Glycosyltransferase	PF03407: Nucleotide-diphospho-sugar transferase	IPR005069: Nucleotide-diphospho-sugar transferase		G	PF03407	IPR005069
TraesCS2A01G051800.1	1	***	tr|A0A1D5TNE4|A0A1D5TNE4_WHEAT	Bidirectional sugar transporter SWEET	PF03083: Sugar efflux transporter for intercellular exchange	IPR004316: SWEET sugar transporter	GO:0016021 CC: integral component of membrane	G	PF03083	IPR004316	GO:0016021
TraesCS2A01G051900.1	1	*-*	AT5G45480.1	transmembrane protein, putative (DUF594)	PF13968: Domain of unknown function (DUF4220); PF04578: Protein of unknown function, DUF594	IPR007658: Protein of unknown function DUF594; IPR025315: Domain of unknown function DUF4220		G	PF13968; PF04578	IPR007658; IPR025315
TraesCS2A01G052100.1	1	***	tr|A0A0B5JG71|A0A0B5JG71_9ASPA	WRKY transcription factor	PF03106: WRKY DNA -binding domain	IPR003657: WRKY domain	GO:0003700 MF: transcription factor activity, sequence-specific DNA binding;GO:0006355 BP: regulation of transcription, DNA-templated;GO:0043565 MF: sequence-specific DNA binding	G	PF03106	IPR003657	GO:0003700; GO:0006355; GO:0043565
TraesCS2A01G052200.1	1	--*	AT1G43620.7	UDP-Glycosyltransferase superfamily protein				G
TraesCS2A01G053500.1	1	***	tr|A0A060A1D2|A0A060A1D2_BOENI	NAC domain-containing protein	PF02365: No apical meristem (NAM) protein	IPR003441: NAC domain	GO:0003677 MF: DNA binding;GO:0006355 BP: regulation of transcription, DNA-templated	G	PF02365	IPR003441	GO:0003677; GO:0006355
[truncated: 3,573 more rows]

## Sheet: Potential genes
Supplementary Table 8
Potential candidate gene prediction in QTL clusters.
[truncated: 37 more rows]

## Sheet: Trait correlations
Supplementary Table 9
[truncated: 51 more rows]

## Sheet: Table S10 Population size
Supplementary Table 10
[truncated: 4 more rows]
